# Supplementary material for: Primed primary metabolism in systemic leaves: a functional systems analysis
Source: Sci Rep. 2018 Jan 9;8:216. doi: 10.1038/s41598-017-18397-5 (PMC5760635; doi:10.1038/s41598-017-18397-5)
Supplement: Supplementary file 2 — Supplementary Table S1 [file 41598_2017_18397_MOESM2_ESM.xls]

## Sheet: Title Page
		Primed primary metabolism in systemic leaves: a functional systems analysis
		Jens Schwachtje, Axel Fischer, Alexander Erban, Joachim Kopka
		Supplementary Table S1
		List of all significantly regulated gene sets.

## Sheet: day 3, 10 h, up
Gene Set Name(NO. Genes)	Description	Category	p value	FDR
DEFENSE_RESPONSE,_INCOMPATIBLE_INTERACTION(535)	GO:0009814 defense response, incompatible interaction, GOslim:biological_process	GO_BP	2.63e-51	2.6e-47
SYSTEMIC_ACQUIRED_RESISTANCE(444)	GO:0009627 systemic acquired resistance, GOslim:biological_process	GO_BP	1.07e-48	5.3e-45
INNATE_IMMUNE_RESPONSE(926)	GO:0045087 innate immune response, GOslim:biological_process	GO_BP	1.51e-39	4.97e-36
IMMUNE_RESPONSE(980)	GO:0006955 immune response, GOslim:biological_process	GO_BP	1.28e-37	2.11e-34
IMMUNE_SYSTEM_PROCESS(980)	GO:0002376 immune system process, GOslim:biological_process	GO_BP	1.28e-37	2.11e-34
DEFENSE_RESPONSE(1644)	GO:0006952 defense response, GOslim:biological_process	GO_BP	1.02e-37	2.11e-34
RESPONSE_TO_OTHER_ORGANISM(1411)	GO:0051707 response to other organism, GOslim:biological_process	GO_BP	1.43e-33	2.02e-30
MULTI-ORGANISM_PROCESS(1804)	GO:0051704 multi-organism process, GOslim:biological_process	GO_BP	1.54e-31	1.9e-28
RESPONSE_TO_BIOTIC_STIMULUS(1675)	GO:0009607 response to biotic stimulus, GOslim:biological_process	GO_BP	2.67e-30	2.93e-27
RESPONSE_TO_ENDOPLASMIC_RETICULUM_STRESS(351)	GO:0034976 response to endoplasmic reticulum stress, GOslim:biological_process	GO_BP	2.16e-26	2.13e-23
REGULATION_OF_RESPONSE_TO_STRESS(544)	GO:0080134 regulation of response to stress, GOslim:biological_process	GO_BP	4.63e-22	4.15e-19
REGULATION_OF_DEFENSE_RESPONSE(529)	GO:0031347 regulation of defense response, GOslim:biological_process	GO_BP	3.56e-21	2.93e-18
RNA_METHYLATION(185)	GO:0001510 RNA methylation, GOslim:biological_process	GO_BP	3.87e-21	2.94e-18
RESPONSE_TO_STRESS(4037)	GO:0006950 response to stress, GOslim:biological_process	GO_BP	1.06e-20	7.45e-18
SALICYLIC_ACID_BIOSYNTHETIC_PROCESS(209)	GO:0009697 salicylic acid biosynthetic process, GOslim:biological_process	GO_BP	1.63e-20	1.07e-17
SALICYLIC_ACID_METABOLIC_PROCESS(222)	GO:0009696 salicylic acid metabolic process, GOslim:biological_process	GO_BP	9.44e-20	5.82e-17
CELLULAR_RESPONSE_TO_STRESS(1431)	GO:0033554 cellular response to stress, GOslim:biological_process	GO_BP	2.2e-19	1.28e-16
REGULATION_OF_RESPONSE_TO_STIMULUS(662)	GO:0048583 regulation of response to stimulus, GOslim:biological_process	GO_BP	2.24e-18	1.23e-15
RESPONSE_TO_BACTERIUM(572)	GO:0009617 response to bacterium, GOslim:biological_process	GO_BP	9.15e-18	4.76e-15
CELLULAR_PROCESS(14300)	GO:0009987 cellular process, GOslim:biological_process	GO_BP	9.76e-16	4.82e-13
INTRACELLULAR_PROTEIN_KINASE_CASCADE(223)	GO:0007243 intracellular protein kinase cascade, GOslim:biological_process	GO_BP	1.61e-15	7.58e-13
MACROMOLECULE_MODIFICATION(3188)	GO:0043412 macromolecule modification, GOslim:biological_process	GO_BP	4.52e-15	2.03e-12
SYSTEMIC_ACQUIRED_RESISTANCE,_SALICYLIC_ACID_MEDIATED_SIGNALING_PATHWAY(251)	GO:0009862 systemic acquired resistance, salicylic acid mediated signaling pathway, GOslim:biological_process	GO_BP	5.07e-15	2.17e-12
RNA_MODIFICATION(416)	GO:0009451 RNA modification, GOslim:biological_process	GO_BP	1.16e-14	4.78e-12
MAPK_CASCADE(209)	GO:0000165 MAPK cascade, GOslim:biological_process	GO_BP	1.39e-14	5.49e-12
PROTEIN_TARGETING(906)	GO:0006605 protein targeting, GOslim:biological_process	GO_BP	2.13e-14	8.07e-12
RESPONSE_TO_SALICYLIC_ACID_STIMULUS(470)	GO:0009751 response to salicylic acid stimulus, GOslim:biological_process	GO_BP	2.49e-14	9.11e-12
CELLULAR_RESPONSE_TO_STIMULUS(2302)	GO:0051716 cellular response to stimulus, GOslim:biological_process	GO_BP	2.79e-14	9.83e-12
CELL_DEATH(498)	GO:0008219 cell death, GOslim:biological_process	GO_BP	3.63e-14	1.2e-11
DEATH(498)	GO:0016265 death, GOslim:biological_process	GO_BP	3.63e-14	1.2e-11
NEGATIVE_REGULATION_OF_DEFENSE_RESPONSE(273)	GO:0031348 negative regulation of defense response, GOslim:biological_process	GO_BP	4.2e-14	1.34e-11
RESPONSE_TO_STIMULUS(6222)	GO:0050896 response to stimulus, GOslim:biological_process	GO_BP	5.49e-14	1.69e-11
NUCLEOTIDE_BIOSYNTHETIC_PROCESS(336)	GO:0009165 nucleotide biosynthetic process, GOslim:biological_process	GO_BP	6.51e-14	1.95e-11
PROTEIN_TRANSPORT(1159)	GO:0015031 protein transport, GOslim:biological_process	GO_BP	8.44e-14	2.38e-11
ESTABLISHMENT_OF_PROTEIN_LOCALIZATION(1159)	GO:0045184 establishment of protein localization, GOslim:biological_process	GO_BP	8.44e-14	2.38e-11
CELLULAR_PROTEIN_LOCALIZATION(1057)	GO:0034613 cellular protein localization, GOslim:biological_process	GO_BP	1.29e-13	3.53e-11
CELLULAR_MACROMOLECULE_LOCALIZATION(1091)	GO:0070727 cellular macromolecule localization, GOslim:biological_process	GO_BP	1.63e-13	4.35e-11
SALICYLIC_ACID_MEDIATED_SIGNALING_PATHWAY(349)	GO:0009863 salicylic acid mediated signaling pathway, GOslim:biological_process	GO_BP	1.8e-13	4.67e-11
CELLULAR_RESPONSE_TO_SALICYLIC_ACID_STIMULUS(351)	GO:0071446 cellular response to salicylic acid stimulus, GOslim:biological_process	GO_BP	2.1e-13	5.3e-11
INTRACELLULAR_PROTEIN_TRANSPORT(1043)	GO:0006886 intracellular protein transport, GOslim:biological_process	GO_BP	2.25e-13	5.32e-11
PROTEIN_LOCALIZATION(1214)	GO:0008104 protein localization, GOslim:biological_process	GO_BP	2.26e-13	5.32e-11
REGULATION_OF_INNATE_IMMUNE_RESPONSE(415)	GO:0045088 regulation of innate immune response, GOslim:biological_process	GO_BP	2.21e-13	5.32e-11
SIGNALING(2317)	GO:0023052 signaling, GOslim:biological_process	GO_BP	2.39e-13	5.49e-11
CELLULAR_PROTEIN_METABOLIC_PROCESS(4762)	GO:0044267 cellular protein metabolic process, GOslim:biological_process	GO_BP	2.67e-13	5.98e-11
REGULATION_OF_IMMUNE_SYSTEM_PROCESS(419)	GO:0002682 regulation of immune system process, GOslim:biological_process	GO_BP	2.9e-13	6.22e-11
REGULATION_OF_IMMUNE_RESPONSE(419)	GO:0050776 regulation of immune response, GOslim:biological_process	GO_BP	2.9e-13	6.22e-11
REGULATION_OF_HYDROGEN_PEROXIDE_METABOLIC_PROCESS(187)	GO:0010310 regulation of hydrogen peroxide metabolic process, GOslim:biological_process	GO_BP	3.13e-13	6.57e-11
REGULATION_OF_OXYGEN_AND_REACTIVE_OXYGEN_SPECIES_METABOLIC_PROCESS(188)	GO:0080010 regulation of oxygen and reactive oxygen species metabolic process, GOslim:biological_process	GO_BP	3.49e-13	7.18e-11
CYTOSOLIC_PART(260)	GO:0044445 cytosolic part, GOslim:cellular_component	GO_CC	6.97e-14	7.58e-11
PROGRAMMED_CELL_DEATH(450)	GO:0012501 programmed cell death, GOslim:biological_process	GO_BP	5.23e-13	1.05e-10
PROTEIN_METABOLIC_PROCESS(5207)	GO:0019538 protein metabolic process, GOslim:biological_process	GO_BP	6.66e-13	1.32e-10
DEFENSE_RESPONSE_TO_BACTERIUM(390)	GO:0042742 defense response to bacterium, GOslim:biological_process	GO_BP	7.72e-13	1.49e-10
PYRIMIDINE_NUCLEOTIDE_BIOSYNTHETIC_PROCESS(150)	GO:0006221 pyrimidine nucleotide biosynthetic process, GOslim:biological_process	GO_BP	1.21e-12	2.3e-10
PYRIMIDINE_NUCLEOTIDE_METABOLIC_PROCESS(154)	GO:0006220 pyrimidine nucleotide metabolic process, GOslim:biological_process	GO_BP	1.97e-12	3.66e-10
PYRIMIDINE_RIBONUCLEOTIDE_BIOSYNTHETIC_PROCESS(140)	GO:0009220 pyrimidine ribonucleotide biosynthetic process, GOslim:biological_process	GO_BP	2.42e-12	4.43e-10
CYTOSOLIC_RIBOSOME(308)	GO:0022626 cytosolic ribosome, GOslim:cellular_component	GO_CC	8.37e-13	4.55e-10
RIBONUCLEOPROTEIN_COMPLEX(646)	GO:0030529 ribonucleoprotein complex, GOslim:cellular_component	GO_CC	2.69e-12	9.76e-10
PYRIMIDINE_RIBONUCLEOTIDE_METABOLIC_PROCESS(147)	GO:0009218 pyrimidine ribonucleotide metabolic process, GOslim:biological_process	GO_BP	5.74e-12	1.03e-09
PROTEIN_FOLDING(338)	GO:0006457 protein folding, GOslim:biological_process	GO_BP	8.05e-12	1.42e-09
REGULATION_OF_CELL_DEATH(405)	GO:0010941 regulation of cell death, GOslim:biological_process	GO_BP	9e-12	1.56e-09
NEGATIVE_REGULATION_OF_RESPONSE_TO_STIMULUS(346)	GO:0048585 negative regulation of response to stimulus, GOslim:biological_process	GO_BP	1.41e-11	2.4e-09
RIBOSOME(480)	GO:0005840 ribosome, GOslim:cellular_component	GO_CC	1.29e-11	2.63e-09
NON-MEMBRANE-BOUNDED_ORGANELLE(1101)	GO:0043228 non-membrane-bounded organelle, GOslim:cellular_component	GO_CC	1.69e-11	2.63e-09
NUCLEOLUS(303)	GO:0005730 nucleolus, GOslim:cellular_component	GO_CC	1.32e-11	2.63e-09
INTRACELLULAR_NON-MEMBRANE-BOUNDED_ORGANELLE(1101)	GO:0043232 intracellular non-membrane-bounded organelle, GOslim:cellular_component	GO_CC	1.69e-11	2.63e-09
PROTEIN_TARGETING_TO_MEMBRANE(392)	GO:0006612 protein targeting to membrane, GOslim:biological_process	GO_BP	1.64e-11	2.74e-09
PROTEIN_PHOSPHORYLATION(1135)	GO:0006468 protein phosphorylation, GOslim:biological_process	GO_BP	1.99e-11	3.27e-09
PHOSPHORYLATION(1355)	GO:0016310 phosphorylation, GOslim:biological_process	GO_BP	2.63e-11	4.26e-09
MACROMOLECULE_LOCALIZATION(1528)	GO:0033036 macromolecule localization, GOslim:biological_process	GO_BP	4.3e-11	6.84e-09
SIGNAL_TRANSDUCTION(1659)	GO:0007165 signal transduction, GOslim:biological_process	GO_BP	4.65e-11	7.29e-09
INTRACELLULAR_TRANSPORT(1422)	GO:0046907 intracellular transport, GOslim:biological_process	GO_BP	7.76e-11	1.2e-08
METHYLATION(545)	GO:0032259 methylation, GOslim:biological_process	GO_BP	1.14e-10	1.73e-08
PLANT-TYPE_HYPERSENSITIVE_RESPONSE(401)	GO:0009626 plant-type hypersensitive response, GOslim:biological_process	GO_BP	1.17e-10	1.75e-08
HOST_PROGRAMMED_CELL_DEATH_INDUCED_BY_SYMBIONT(402)	GO:0034050 host programmed cell death induced by symbiont, GOslim:biological_process	GO_BP	1.24e-10	1.83e-08
ONE-CARBON_METABOLIC_PROCESS(575)	GO:0006730 one-carbon metabolic process, GOslim:biological_process	GO_BP	1.44e-10	2.09e-08
PHOSPHATE-CONTAINING_COMPOUND_METABOLIC_PROCESS(1573)	GO:0006796 phosphate-containing compound metabolic process, GOslim:biological_process	GO_BP	1.51e-10	2.17e-08
PHOSPHORUS_METABOLIC_PROCESS(1574)	GO:0006793 phosphorus metabolic process, GOslim:biological_process	GO_BP	1.56e-10	2.19e-08
CELLULAR_LOCALIZATION(1611)	GO:0051641 cellular localization, GOslim:biological_process	GO_BP	1.76e-10	2.45e-08
SIGNAL_TRANSMISSION(1743)	GO:0023060 signal transmission, GOslim:biological_process	GO_BP	1.81e-10	2.49e-08
ESTABLISHMENT_OF_LOCALIZATION_IN_CELL(1553)	GO:0051649 establishment of localization in cell, GOslim:biological_process	GO_BP	2.12e-10	2.86e-08
MACROMOLECULE_METHYLATION(537)	GO:0043414 macromolecule methylation, GOslim:biological_process	GO_BP	2.67e-10	3.57e-08
RESPONSE_TO_HEAT(303)	GO:0009408 response to heat, GOslim:biological_process	GO_BP	2.75e-10	3.61e-08
RESPONSE_TO_HYDROGEN_PEROXIDE(263)	GO:0042542 response to hydrogen peroxide, GOslim:biological_process	GO_BP	3.18e-10	4.13e-08
SMALL_MOLECULE_METABOLIC_PROCESS(4053)	GO:0044281 small molecule metabolic process, GOslim:biological_process	GO_BP	3.34e-10	4.28e-08
REGULATION_OF_PROGRAMMED_CELL_DEATH(397)	GO:0043067 regulation of programmed cell death, GOslim:biological_process	GO_BP	3.63e-10	4.6e-08
AROMATIC_COMPOUND_BIOSYNTHETIC_PROCESS(679)	GO:0019438 aromatic compound biosynthetic process, GOslim:biological_process	GO_BP	4.52e-10	5.65e-08
RIBONUCLEOTIDE_BIOSYNTHETIC_PROCESS(229)	GO:0009260 ribonucleotide biosynthetic process, GOslim:biological_process	GO_BP	5.24e-10	6.47e-08
RIBOSOME_BIOGENESIS(435)	GO:0042254 ribosome biogenesis, GOslim:biological_process	GO_BP	8.11e-10	9.88e-08
DEFENSE_RESPONSE_TO_FUNGUS(342)	GO:0050832 defense response to fungus, GOslim:biological_process	GO_BP	8.38e-10	1.01e-07
MEMBRANE(6079)	GO:0016020 membrane, GOslim:cellular_component	GO_CC	7.43e-10	1.01e-07
NUCLEAR_LUMEN(463)	GO:0031981 nuclear lumen, GOslim:cellular_component	GO_CC	9.81e-10	1.18e-07
REGULATION_OF_PLANT-TYPE_HYPERSENSITIVE_RESPONSE(371)	GO:0010363 regulation of plant-type hypersensitive response, GOslim:biological_process	GO_BP	1.21e-09	1.44e-07
RIBONUCLEOPROTEIN_COMPLEX_BIOGENESIS(445)	GO:0022613 ribonucleoprotein complex biogenesis, GOslim:biological_process	GO_BP	1.38e-09	1.62e-07
POST-TRANSLATIONAL_PROTEIN_MODIFICATION(2069)	GO:0043687 post-translational protein modification, GOslim:biological_process	GO_BP	1.52e-09	1.76e-07
RESPONSE_TO_HIGH_LIGHT_INTENSITY(224)	GO:0009644 response to high light intensity, GOslim:biological_process	GO_BP	1.72e-09	1.98e-07
REGULATION_OF_CELLULAR_RESPONSE_TO_STRESS(379)	GO:0080135 regulation of cellular response to stress, GOslim:biological_process	GO_BP	1.92e-09	2.18e-07
HYDROGEN_PEROXIDE_METABOLIC_PROCESS(335)	GO:0042743 hydrogen peroxide metabolic process, GOslim:biological_process	GO_BP	2.21e-09	2.47e-07
PROTEIN_LOCALIZATION_TO_ORGANELLE(271)	GO:0033365 protein localization to organelle, GOslim:biological_process	GO_BP	2.57e-09	2.85e-07
CELLULAR_METABOLIC_PROCESS(11467)	GO:0044237 cellular metabolic process, GOslim:biological_process	GO_BP	3e-09	3.29e-07
DETECTION_OF_BIOTIC_STIMULUS(104)	GO:0009595 detection of biotic stimulus, GOslim:biological_process	GO_BP	3.14e-09	3.41e-07
MEMBRANE-ENCLOSED_LUMEN(623)	GO:0031974 membrane-enclosed lumen, GOslim:cellular_component	GO_CC	4.04e-09	4.39e-07
OXYGEN_AND_REACTIVE_OXYGEN_SPECIES_METABOLIC_PROCESS(347)	GO:0006800 oxygen and reactive oxygen species metabolic process, GOslim:biological_process	GO_BP	4.52e-09	4.85e-07
EMBRYO_SAC_DEVELOPMENT(242)	GO:0009553 embryo sac development, GOslim:biological_process	GO_BP	6.66e-09	7.07e-07
PLASMA_MEMBRANE(3704)	GO:0005886 plasma membrane, GOslim:cellular_component	GO_CC	1.37e-08	1.36e-06
RIBONUCLEOTIDE_METABOLIC_PROCESS(323)	GO:0009259 ribonucleotide metabolic process, GOslim:biological_process	GO_BP	1.69e-08	1.77e-06
RESPONSE_TO_FUNGUS(497)	GO:0009620 response to fungus, GOslim:biological_process	GO_BP	1.74e-08	1.81e-06
NEGATIVE_REGULATION_OF_CELL_DEATH(174)	GO:0060548 negative regulation of cell death, GOslim:biological_process	GO_BP	1.82e-08	1.87e-06
CYTOSOLIC_LARGE_RIBOSOMAL_SUBUNIT(123)	GO:0022625 cytosolic large ribosomal subunit, GOslim:cellular_component	GO_CC	2.68e-08	2.43e-06
PROTEIN_LOCALIZATION_TO_MITOCHONDRION(106)	GO:0070585 protein localization to mitochondrion, GOslim:biological_process	GO_BP	2.66e-08	2.68e-06
PROTEIN_TARGETING_TO_MITOCHONDRION(106)	GO:0006626 protein targeting to mitochondrion, GOslim:biological_process	GO_BP	2.66e-08	2.68e-06
CELLULAR_PROTEIN_MODIFICATION_PROCESS(2764)	GO:0006464 cellular protein modification process, GOslim:biological_process	GO_BP	3.14e-08	3.13e-06
RESPONSE_TO_REACTIVE_OXYGEN_SPECIES(336)	GO:0000302 response to reactive oxygen species, GOslim:biological_process	GO_BP	3.54e-08	3.49e-06
NEGATIVE_REGULATION_OF_PROGRAMMED_CELL_DEATH(170)	GO:0043069 negative regulation of programmed cell death, GOslim:biological_process	GO_BP	6.6e-08	6.45e-06
ORGANELLE_LUMEN(617)	GO:0043233 organelle lumen, GOslim:cellular_component	GO_CC	8.53e-08	6.62e-06
INTRACELLULAR_ORGANELLE_LUMEN(617)	GO:0070013 intracellular organelle lumen, GOslim:cellular_component	GO_CC	8.53e-08	6.62e-06
RESPONSE_TO_LIGHT_INTENSITY(278)	GO:0009642 response to light intensity, GOslim:biological_process	GO_BP	7.12e-08	6.89e-06
RESPONSE_TO_MOLECULE_OF_BACTERIAL_ORIGIN(101)	GO:0002237 response to molecule of bacterial origin, GOslim:biological_process	GO_BP	9.75e-08	9.35e-06
CELLULAR_AROMATIC_COMPOUND_METABOLIC_PROCESS(1017)	GO:0006725 cellular aromatic compound metabolic process, GOslim:biological_process	GO_BP	1.2e-07	1.14e-05
CYTOSOLIC_SMALL_RIBOSOMAL_SUBUNIT(106)	GO:0022627 cytosolic small ribosomal subunit, GOslim:cellular_component	GO_CC	1.67e-07	1.21e-05
CELLULAR_RESPONSE_TO_NITROGEN_STARVATION(23)	GO:0006995 cellular response to nitrogen starvation, GOslim:biological_process	GO_BP	1.47e-07	1.38e-05
MITOCHONDRION_ORGANIZATION(127)	GO:0007005 mitochondrion organization, GOslim:biological_process	GO_BP	2.28e-07	2.12e-05
DETECTION_OF_STIMULUS(148)	GO:0051606 detection of stimulus, GOslim:biological_process	GO_BP	2.73e-07	2.52e-05
CELLULAR_MACROMOLECULE_METABOLIC_PROCESS(8586)	GO:0044260 cellular macromolecule metabolic process, GOslim:biological_process	GO_BP	2.79e-07	2.55e-05
NUCLEOTIDE_METABOLIC_PROCESS(685)	GO:0009117 nucleotide metabolic process, GOslim:biological_process	GO_BP	3.44e-07	3.12e-05
NUCLEOSIDE_PHOSPHATE_METABOLIC_PROCESS(687)	GO:0006753 nucleoside phosphate metabolic process, GOslim:biological_process	GO_BP	3.68e-07	3.3e-05
MITOCHONDRIAL_TRANSPORT(153)	GO:0006839 mitochondrial transport, GOslim:biological_process	GO_BP	4.11e-07	3.65e-05
NUCLEAR_PART(642)	GO:0044428 nuclear part, GOslim:cellular_component	GO_CC	5.85e-07	3.98e-05
METABOLIC_PROCESS(13568)	GO:0008152 metabolic process, GOslim:biological_process	GO_BP	4.67e-07	4.12e-05
REGULATION_OF_MULTI-ORGANISM_PROCESS(117)	GO:0043900 regulation of multi-organism process, GOslim:biological_process	GO_BP	4.98e-07	4.35e-05
PROTEIN_IMPORT(368)	GO:0017038 protein import, GOslim:biological_process	GO_BP	6.38e-07	5.53e-05
CELLULAR_RESPONSE_TO_NITROGEN_LEVELS(32)	GO:0043562 cellular response to nitrogen levels, GOslim:biological_process	GO_BP	1.22e-06	0.000105
NUCLEOBASE-CONTAINING_SMALL_MOLECULE_METABOLIC_PROCESS(726)	GO:0055086 nucleobase-containing small molecule metabolic process, GOslim:biological_process	GO_BP	1.28e-06	0.000109
MACROMOLECULE_METABOLIC_PROCESS(9200)	GO:0043170 macromolecule metabolic process, GOslim:biological_process	GO_BP	1.3e-06	0.00011
MACROMOLECULAR_COMPLEX(2037)	GO:0032991 macromolecular complex, GOslim:cellular_component	GO_CC	1.85e-06	0.000118
LARGE_RIBOSOMAL_SUBUNIT(180)	GO:0015934 large ribosomal subunit, GOslim:cellular_component	GO_CC	2.95e-06	0.000178
SMALL_RIBOSOMAL_SUBUNIT(140)	GO:0015935 small ribosomal subunit, GOslim:cellular_component	GO_CC	3.49e-06	0.0002
INTRACELLULAR_ORGANELLE_PART(3359)	GO:0044446 intracellular organelle part, GOslim:cellular_component	GO_CC	4.2e-06	0.000228
ORGANELLE_PART(3365)	GO:0044422 organelle part, GOslim:cellular_component	GO_CC	4.54e-06	0.000235
MEGAGAMETOGENESIS(187)	GO:0009561 megagametogenesis, GOslim:biological_process	GO_BP	4.64e-06	0.000378
RESPONSE_TO_OXIDATIVE_STRESS(586)	GO:0006979 response to oxidative stress, GOslim:biological_process	GO_BP	4.61e-06	0.000378
CELLULAR_RESPONSE_TO_JASMONIC_ACID_STIMULUS(282)	GO:0071395 cellular response to jasmonic acid stimulus, GOslim:biological_process	GO_BP	4.58e-06	0.000378
JASMONIC_ACID_MEDIATED_SIGNALING_PATHWAY(282)	GO:0009867 jasmonic acid mediated signaling pathway, GOslim:biological_process	GO_BP	4.58e-06	0.000378
PRIMARY_METABOLIC_PROCESS(11672)	GO:0044238 primary metabolic process, GOslim:biological_process	GO_BP	5.24e-06	0.000421
ENDONUCLEOLYTIC_CLEAVAGE_INVOLVED_IN_RRNA_PROCESSING(17)	GO:0000478 endonucleolytic cleavage involved in rRNA processing, GOslim:biological_process	GO_BP	5.22e-06	0.000421
CLEAVAGE_INVOLVED_IN_RRNA_PROCESSING(18)	GO:0000469 cleavage involved in rRNA processing, GOslim:biological_process	GO_BP	6.84e-06	0.000544
POLLEN-PISTIL_INTERACTION(44)	GO:0009875 pollen-pistil interaction, GOslim:biological_process	GO_BP	9.63e-06	0.000761
POLAR_NUCLEUS_FUSION(22)	GO:0010197 polar nucleus fusion, GOslim:biological_process	GO_BP	1.79e-05	0.0014
TRANSPORT(3558)	GO:0006810 transport, GOslim:biological_process	GO_BP	1.82e-05	0.00142
RESPONSE_TO_TEMPERATURE_STIMULUS(955)	GO:0009266 response to temperature stimulus, GOslim:biological_process	GO_BP	1.88e-05	0.00145
EMBRYO_SAC_CENTRAL_CELL_DIFFERENTIATION(23)	GO:0009559 embryo sac central cell differentiation, GOslim:biological_process	GO_BP	2.21e-05	0.00169
CELLULAR_RESPONSE_TO_ORGANIC_SUBSTANCE(1221)	GO:0071310 cellular response to organic substance, GOslim:biological_process	GO_BP	3.23e-05	0.00246
KARYOGAMY(54)	GO:0000741 karyogamy, GOslim:biological_process	GO_BP	3.62e-05	0.00273
RECOGNITION_OF_POLLEN(39)	GO:0048544 recognition of pollen, GOslim:biological_process	GO_BP	3.76e-05	0.00277
HETEROCYCLE_METABOLIC_PROCESS(1020)	GO:0046483 heterocycle metabolic process, GOslim:biological_process	GO_BP	3.76e-05	0.00277
CELL_RECOGNITION(39)	GO:0008037 cell recognition, GOslim:biological_process	GO_BP	3.76e-05	0.00277
ORGANELLE_FUSION(55)	GO:0048284 organelle fusion, GOslim:biological_process	GO_BP	4.07e-05	0.00298
ESTABLISHMENT_OF_LOCALIZATION(3633)	GO:0051234 establishment of localization, GOslim:biological_process	GO_BP	4.3e-05	0.00312
ENDOPLASMIC_RETICULUM(583)	GO:0005783 endoplasmic reticulum, GOslim:cellular_component	GO_CC	6.72e-05	0.00332
NEGATIVE_REGULATION_OF_BIOLOGICAL_PROCESS(1215)	GO:0048519 negative regulation of biological process, GOslim:biological_process	GO_BP	5.69e-05	0.0041
RESPONSE_TO_CHEMICAL_STIMULUS(3953)	GO:0042221 response to chemical stimulus, GOslim:biological_process	GO_BP	6.02e-05	0.00431
ORGANIC_ACID_BIOSYNTHETIC_PROCESS(1113)	GO:0016053 organic acid biosynthetic process, GOslim:biological_process	GO_BP	6.11e-05	0.00431
CARBOXYLIC_ACID_BIOSYNTHETIC_PROCESS(1113)	GO:0046394 carboxylic acid biosynthetic process, GOslim:biological_process	GO_BP	6.11e-05	0.00431
GOLGI_APPARATUS_PART(305)	GO:0044431 Golgi apparatus part, GOslim:cellular_component	GO_CC	0.000128	0.00605
LOCALIZATION(3799)	GO:0051179 localization, GOslim:biological_process	GO_BP	0.000105	0.00735
PLASMA_MEMBRANE_PART(1061)	GO:0044459 plasma membrane part, GOslim:cellular_component	GO_CC	0.000173	0.00782
ENDOPLASMIC_RETICULUM_LUMEN(11)	GO:0005788 endoplasmic reticulum lumen, GOslim:cellular_component	GO_CC	0.000194	0.00844
DEFENSE_RESPONSE_TO_BACTERIUM,_INCOMPATIBLE_INTERACTION(35)	GO:0009816 defense response to bacterium, incompatible interaction, GOslim:biological_process	GO_BP	0.00017	0.0118
GAMETOPHYTE_DEVELOPMENT(524)	GO:0048229 gametophyte development, GOslim:biological_process	GO_BP	0.000179	0.0124
PROTEIN_IMPORT_INTO_NUCLEUS(156)	GO:0006606 protein import into nucleus, GOslim:biological_process	GO_BP	0.00018	0.0124
PROTEIN_LOCALIZATION_TO_NUCLEUS(158)	GO:0034504 protein localization to nucleus, GOslim:biological_process	GO_BP	0.000201	0.0136
NUCLEAR_IMPORT(158)	GO:0051170 nuclear import, GOslim:biological_process	GO_BP	0.000201	0.0136
CELLULAR_RESPONSE_TO_CHEMICAL_STIMULUS(1403)	GO:0070887 cellular response to chemical stimulus, GOslim:biological_process	GO_BP	0.000226	0.0152
NUCLEOCYTOPLASMIC_TRANSPORT(213)	GO:0006913 nucleocytoplasmic transport, GOslim:biological_process	GO_BP	0.000253	0.0167
NUCLEAR_TRANSPORT(213)	GO:0051169 nuclear transport, GOslim:biological_process	GO_BP	0.000253	0.0167
MITOCHONDRIAL_MEMBRANE_ORGANIZATION(12)	GO:0007006 mitochondrial membrane organization, GOslim:biological_process	GO_BP	0.000255	0.0168
NCRNA_PROCESSING(384)	GO:0034470 ncRNA processing, GOslim:biological_process	GO_BP	0.000269	0.0176
MEMBRANE_FUSION(275)	GO:0061025 membrane fusion, GOslim:biological_process	GO_BP	0.000346	0.0223
CELLULAR_MEMBRANE_FUSION(275)	GO:0006944 cellular membrane fusion, GOslim:biological_process	GO_BP	0.000346	0.0223
MONOCARBOXYLIC_ACID_METABOLIC_PROCESS(1480)	GO:0032787 monocarboxylic acid metabolic process, GOslim:biological_process	GO_BP	0.000416	0.0267
RESPONSE_TO_INORGANIC_SUBSTANCE(1075)	GO:0010035 response to inorganic substance, GOslim:biological_process	GO_BP	0.000428	0.0273
REGULATION_OF_BIOLOGICAL_PROCESS(5191)	GO:0050789 regulation of biological process, GOslim:biological_process	GO_BP	0.000447	0.0283
SMALL_MOLECULE_BIOSYNTHETIC_PROCESS(1859)	GO:0044283 small molecule biosynthetic process, GOslim:biological_process	GO_BP	0.000656	0.0412
NCRNA_METABOLIC_PROCESS(478)	GO:0034660 ncRNA metabolic process, GOslim:biological_process	GO_BP	0.000677	0.0417
NUCLEUS_ORGANIZATION(86)	GO:0006997 nucleus organization, GOslim:biological_process	GO_BP	0.000676	0.0417
RRNA_PROCESSING(323)	GO:0006364 rRNA processing, GOslim:biological_process	GO_BP	0.000676	0.0417
RRNA_METABOLIC_PROCESS(324)	GO:0016072 rRNA metabolic process, GOslim:biological_process	GO_BP	0.000698	0.0428
GOLGI_TRANSPORT_COMPLEX(8)	GO:0017119 Golgi transport complex, GOslim:cellular_component	GO_CC	0.00123	0.0476
ORGANELLE_ENVELOPE_LUMEN(8)	GO:0031970 organelle envelope lumen, GOslim:cellular_component	GO_CC	0.00123	0.0476
MITOCHONDRIAL_INTERMEMBRANE_SPACE(8)	GO:0005758 mitochondrial intermembrane space, GOslim:cellular_component	GO_CC	0.00123	0.0476
CELL_JUNCTION(853)	GO:0030054 cell junction, GOslim:cellular_component	GO_CC	0.00138	0.0485
CYTOSOL(1642)	GO:0005829 cytosol, GOslim:cellular_component	GO_CC	0.00135	0.0485
CELL-CELL_JUNCTION(850)	GO:0005911 cell-cell junction, GOslim:cellular_component	GO_CC	0.00131	0.0485
RESPONSE_TO_CHITIN(421)	GO:0010200 response to chitin, GOslim:biological_process	GO_BP	0.000808	0.0493
RNA_EXPORT_FROM_NUCLEUS(68)	GO:0006405 RNA export from nucleus, GOslim:biological_process	GO_BP	0.00084	0.0496
RNA_LOCALIZATION(68)	GO:0006403 RNA localization, GOslim:biological_process	GO_BP	0.00084	0.0496
ESTABLISHMENT_OF_RNA_LOCALIZATION(68)	GO:0051236 establishment of RNA localization, GOslim:biological_process	GO_BP	0.00084	0.0496
RNA_TRANSPORT(68)	GO:0050658 RNA transport, GOslim:biological_process	GO_BP	0.00084	0.0496
NUCLEIC_ACID_TRANSPORT(68)	GO:0050657 nucleic acid transport, GOslim:biological_process	GO_BP	0.00084	0.0496

## Sheet: day 3, 10 h, down 
Gene Set Name(NO. Genes)	Description	Category	p value	FDR
CHLOROPLAST_PART(1210)	GO:0044434 chloroplast part, GOslim:cellular_component	GO_CC	1.96e-48	2.24e-45
PLASTID_PART(1251)	GO:0044435 plastid part, GOslim:cellular_component	GO_CC	6.46e-48	3.69e-45
CHLOROPLAST(3889)	GO:0009507 chloroplast, GOslim:cellular_component	GO_CC	1.85e-45	7.03e-43
PLASTID(3966)	GO:0009536 plastid, GOslim:cellular_component	GO_CC	2.98e-44	8.49e-42
CHLOROPLAST_STROMA(603)	GO:0009570 chloroplast stroma, GOslim:cellular_component	GO_CC	9.37e-34	2.14e-31
PLASTID_STROMA(637)	GO:0009532 plastid stroma, GOslim:cellular_component	GO_CC	1.98e-32	3.78e-30
PLASTID_ENVELOPE(597)	GO:0009526 plastid envelope, GOslim:cellular_component	GO_CC	2.68e-32	4.37e-30
CHLOROPLAST_ENVELOPE(572)	GO:0009941 chloroplast envelope, GOslim:cellular_component	GO_CC	4.31e-29	6.15e-27
ORGANELLE_ENVELOPE(925)	GO:0031967 organelle envelope, GOslim:cellular_component	GO_CC	4.88e-25	5.56e-23
ENVELOPE(925)	GO:0031975 envelope, GOslim:cellular_component	GO_CC	4.88e-25	5.56e-23
INTRACELLULAR_ORGANELLE_PART(3359)	GO:0044446 intracellular organelle part, GOslim:cellular_component	GO_CC	3.08e-24	3.19e-22
ORGANELLE_PART(3365)	GO:0044422 organelle part, GOslim:cellular_component	GO_CC	3.63e-24	3.45e-22
GENERATION_OF_PRECURSOR_METABOLITES_AND_ENERGY(730)	GO:0006091 generation of precursor metabolites and energy, GOslim:biological_process	GO_BP	2.22e-25	2.35e-21
CYTOPLASMIC_PART(9440)	GO:0044444 cytoplasmic part, GOslim:cellular_component	GO_CC	2.31e-22	2.03e-20
PHOTOSYNTHESIS(436)	GO:0015979 photosynthesis, GOslim:biological_process	GO_BP	6.2e-22	3.28e-18
THYLAKOID(517)	GO:0009579 thylakoid, GOslim:cellular_component	GO_CC	3.3e-19	2.69e-17
CYTOPLASM(11643)	GO:0005737 cytoplasm, GOslim:cellular_component	GO_CC	3.91e-19	2.98e-17
CHLOROPLAST_THYLAKOID(425)	GO:0009534 chloroplast thylakoid, GOslim:cellular_component	GO_CC	2.25e-18	1.51e-16
PLASTID_THYLAKOID(425)	GO:0031976 plastid thylakoid, GOslim:cellular_component	GO_CC	2.25e-18	1.51e-16
ORGANELLE_SUBCOMPARTMENT(428)	GO:0031984 organelle subcompartment, GOslim:cellular_component	GO_CC	2.83e-18	1.79e-16
ALCOHOL_METABOLIC_PROCESS(1142)	GO:0006066 alcohol metabolic process, GOslim:biological_process	GO_BP	5.31e-19	1.87e-15
CELLULAR_CARBOHYDRATE_METABOLIC_PROCESS(1771)	GO:0044262 cellular carbohydrate metabolic process, GOslim:biological_process	GO_BP	1.36e-18	3.59e-15
CARBOHYDRATE_METABOLIC_PROCESS(2239)	GO:0005975 carbohydrate metabolic process, GOslim:biological_process	GO_BP	8.87e-18	1.88e-14
CELLULAR_CATABOLIC_PROCESS(2088)	GO:0044248 cellular catabolic process, GOslim:biological_process	GO_BP	6.88e-16	1.21e-12
PSII_ASSOCIATED_LIGHT-HARVESTING_COMPLEX_II_CATABOLIC_PROCESS(28)	GO:0010304 PSII associated light-harvesting complex II catabolic process, GOslim:biological_process	GO_BP	2.79e-15	3.27e-12
POLYOL_BIOSYNTHETIC_PROCESS(81)	GO:0046173 polyol biosynthetic process, GOslim:biological_process	GO_BP	3.09e-15	3.27e-12
PHOTOSYNTHESIS,_LIGHT_REACTION(333)	GO:0019684 photosynthesis, light reaction, GOslim:biological_process	GO_BP	2.54e-15	3.27e-12
CATABOLIC_PROCESS(2175)	GO:0009056 catabolic process, GOslim:biological_process	GO_BP	2.52e-15	3.27e-12
INOSITOL_METABOLIC_PROCESS(98)	GO:0006020 inositol metabolic process, GOslim:biological_process	GO_BP	5.8e-15	5.57e-12
INOSITOL_PHOSPHATE_METABOLIC_PROCESS(86)	GO:0043647 inositol phosphate metabolic process, GOslim:biological_process	GO_BP	7.95e-15	7.01e-12
THYLAKOID_PART(386)	GO:0044436 thylakoid part, GOslim:cellular_component	GO_CC	1.21e-13	7.24e-12
DNA-DEPENDENT_TRANSCRIPTION,_ELONGATION(133)	GO:0006354 DNA-dependent transcription, elongation, GOslim:biological_process	GO_BP	1.18e-14	9.57e-12
CHLOROPLAST_THYLAKOID_MEMBRANE(322)	GO:0009535 chloroplast thylakoid membrane, GOslim:cellular_component	GO_CC	2.11e-13	1.21e-11
POLYOL_METABOLIC_PROCESS(136)	GO:0019751 polyol metabolic process, GOslim:biological_process	GO_BP	1.77e-14	1.21e-11
MYO-INOSITOL_HEXAKISPHOSPHATE_BIOSYNTHETIC_PROCESS(65)	GO:0010264 myo-inositol hexakisphosphate biosynthetic process, GOslim:biological_process	GO_BP	1.94e-14	1.21e-11
MYO-INOSITOL_HEXAKISPHOSPHATE_METABOLIC_PROCESS(65)	GO:0033517 myo-inositol hexakisphosphate metabolic process, GOslim:biological_process	GO_BP	1.94e-14	1.21e-11
CHLOROPHYLL_METABOLIC_PROCESS(188)	GO:0015994 chlorophyll metabolic process, GOslim:biological_process	GO_BP	1.64e-14	1.21e-11
PLASTID_THYLAKOID_MEMBRANE(323)	GO:0055035 plastid thylakoid membrane, GOslim:cellular_component	GO_CC	2.28e-13	1.24e-11
INOSITOL_PHOSPHATE_BIOSYNTHETIC_PROCESS(66)	GO:0032958 inositol phosphate biosynthetic process, GOslim:biological_process	GO_BP	2.41e-14	1.41e-11
INOSITOL_BIOSYNTHETIC_PROCESS(67)	GO:0006021 inositol biosynthetic process, GOslim:biological_process	GO_BP	2.97e-14	1.65e-11
CELLULAR_CARBOHYDRATE_BIOSYNTHETIC_PROCESS(938)	GO:0034637 cellular carbohydrate biosynthetic process, GOslim:biological_process	GO_BP	4.27e-14	2.25e-11
THYLAKOID_MEMBRANE(339)	GO:0042651 thylakoid membrane, GOslim:cellular_component	GO_CC	7.16e-13	3.72e-11
CARBOHYDRATE_BIOSYNTHETIC_PROCESS(1069)	GO:0016051 carbohydrate biosynthetic process, GOslim:biological_process	GO_BP	1.49e-13	7.53e-11
PHOTOSYNTHETIC_MEMBRANE(352)	GO:0034357 photosynthetic membrane, GOslim:cellular_component	GO_CC	1.74e-12	8.62e-11
RESPONSE_TO_CHEMICAL_STIMULUS(3953)	GO:0042221 response to chemical stimulus, GOslim:biological_process	GO_BP	1.87e-13	8.99e-11
PORPHYRIN-CONTAINING_COMPOUND_METABOLIC_PROCESS(225)	GO:0006778 porphyrin-containing compound metabolic process, GOslim:biological_process	GO_BP	6.44e-13	2.96e-10
ALCOHOL_BIOSYNTHETIC_PROCESS(292)	GO:0046165 alcohol biosynthetic process, GOslim:biological_process	GO_BP	7.16e-13	3.03e-10
TETRAPYRROLE_METABOLIC_PROCESS(226)	GO:0033013 tetrapyrrole metabolic process, GOslim:biological_process	GO_BP	7.04e-13	3.03e-10
CHLOROPHYLL_CATABOLIC_PROCESS(58)	GO:0015996 chlorophyll catabolic process, GOslim:biological_process	GO_BP	7.77e-13	3.04e-10
PIGMENT_CATABOLIC_PROCESS(58)	GO:0046149 pigment catabolic process, GOslim:biological_process	GO_BP	7.77e-13	3.04e-10
TETRAPYRROLE_CATABOLIC_PROCESS(62)	GO:0033015 tetrapyrrole catabolic process, GOslim:biological_process	GO_BP	1.77e-12	6.47e-10
PORPHYRIN-CONTAINING_COMPOUND_CATABOLIC_PROCESS(62)	GO:0006787 porphyrin-containing compound catabolic process, GOslim:biological_process	GO_BP	1.77e-12	6.47e-10
COFACTOR_METABOLIC_PROCESS(749)	GO:0051186 cofactor metabolic process, GOslim:biological_process	GO_BP	2.09e-12	7.38e-10
PIGMENT_METABOLIC_PROCESS(360)	GO:0042440 pigment metabolic process, GOslim:biological_process	GO_BP	2.94e-12	1e-09
CELLULAR_NITROGEN_COMPOUND_CATABOLIC_PROCESS(88)	GO:0044270 cellular nitrogen compound catabolic process, GOslim:biological_process	GO_BP	1.43e-11	4.73e-09
RESPONSE_TO_INORGANIC_SUBSTANCE(1075)	GO:0010035 response to inorganic substance, GOslim:biological_process	GO_BP	2e-11	6.42e-09
METABOLIC_PROCESS(13568)	GO:0008152 metabolic process, GOslim:biological_process	GO_BP	2.6e-11	8.09e-09
RESPONSE_TO_HEXOSE_STIMULUS(170)	GO:0009746 response to hexose stimulus, GOslim:biological_process	GO_BP	5.28e-11	1.51e-08
RESPONSE_TO_MONOSACCHARIDE_STIMULUS(170)	GO:0034284 response to monosaccharide stimulus, GOslim:biological_process	GO_BP	5.28e-11	1.51e-08
RESPONSE_TO_STIMULUS(6222)	GO:0050896 response to stimulus, GOslim:biological_process	GO_BP	5.07e-11	1.51e-08
ORGANELLE_MEMBRANE(1320)	GO:0031090 organelle membrane, GOslim:cellular_component	GO_CC	3.74e-10	1.78e-08
MONOSACCHARIDE_METABOLIC_PROCESS(804)	GO:0005996 monosaccharide metabolic process, GOslim:biological_process	GO_BP	6.53e-11	1.82e-08
RESPONSE_TO_ABIOTIC_STIMULUS(2615)	GO:0009628 response to abiotic stimulus, GOslim:biological_process	GO_BP	1.24e-10	3.35e-08
CARBOHYDRATE_CATABOLIC_PROCESS(571)	GO:0016052 carbohydrate catabolic process, GOslim:biological_process	GO_BP	1.42e-10	3.76e-08
HEXOSE_METABOLIC_PROCESS(602)	GO:0019318 hexose metabolic process, GOslim:biological_process	GO_BP	1.46e-10	3.77e-08
CELLULAR_CARBOHYDRATE_CATABOLIC_PROCESS(543)	GO:0044275 cellular carbohydrate catabolic process, GOslim:biological_process	GO_BP	1.55e-10	3.91e-08
OXIDATION-REDUCTION_PROCESS(1368)	GO:0055114 oxidation-reduction process, GOslim:biological_process	GO_BP	1.8e-10	4.42e-08
COFACTOR_CATABOLIC_PROCESS(92)	GO:0051187 cofactor catabolic process, GOslim:biological_process	GO_BP	2.42e-10	5.83e-08
MEMBRANE(6079)	GO:0016020 membrane, GOslim:cellular_component	GO_CC	1.38e-09	6.3e-08
RESPONSE_TO_CADMIUM_ION(470)	GO:0046686 response to cadmium ion, GOslim:biological_process	GO_BP	3.13e-10	7.36e-08
RESPONSE_TO_DISACCHARIDE_STIMULUS(212)	GO:0034285 response to disaccharide stimulus, GOslim:biological_process	GO_BP	3.21e-10	7.38e-08
SMALL_MOLECULE_METABOLIC_PROCESS(4053)	GO:0044281 small molecule metabolic process, GOslim:biological_process	GO_BP	4.1e-10	9.23e-08
MONOSACCHARIDE_CATABOLIC_PROCESS(480)	GO:0046365 monosaccharide catabolic process, GOslim:biological_process	GO_BP	5.07e-10	1.12e-07
ALCOHOL_CATABOLIC_PROCESS(491)	GO:0046164 alcohol catabolic process, GOslim:biological_process	GO_BP	8.48e-10	1.83e-07
RESPONSE_TO_FRUCTOSE_STIMULUS(144)	GO:0009750 response to fructose stimulus, GOslim:biological_process	GO_BP	1.41e-09	2.99e-07
RESPONSE_TO_SUCROSE_STIMULUS(209)	GO:0009744 response to sucrose stimulus, GOslim:biological_process	GO_BP	1.47e-09	3.06e-07
GLUCOSE_CATABOLIC_PROCESS(474)	GO:0006007 glucose catabolic process, GOslim:biological_process	GO_BP	1.51e-09	3.08e-07
SMALL_MOLECULE_CATABOLIC_PROCESS(931)	GO:0044282 small molecule catabolic process, GOslim:biological_process	GO_BP	1.55e-09	3.08e-07
HEXOSE_CATABOLIC_PROCESS(476)	GO:0019320 hexose catabolic process, GOslim:biological_process	GO_BP	1.66e-09	3.25e-07
APOPLAST(392)	GO:0048046 apoplast, GOslim:cellular_component	GO_CC	7.77e-09	3.41e-07
RESPONSE_TO_METAL_ION(603)	GO:0010038 response to metal ion, GOslim:biological_process	GO_BP	2e-09	3.85e-07
CELLULAR_METABOLIC_PROCESS(11467)	GO:0044237 cellular metabolic process, GOslim:biological_process	GO_BP	2.34e-09	4.42e-07
INTRACELLULAR_MEMBRANE-BOUNDED_ORGANELLE(16608)	GO:0043231 intracellular membrane-bounded organelle, GOslim:cellular_component	GO_CC	1.21e-08	5.12e-07
MEMBRANE-BOUNDED_ORGANELLE(16614)	GO:0043227 membrane-bounded organelle, GOslim:cellular_component	GO_CC	1.28e-08	5.2e-07
GLUCOSE_METABOLIC_PROCESS(554)	GO:0006006 glucose metabolic process, GOslim:biological_process	GO_BP	3.5e-09	6.39e-07
CELLULAR_NITROGEN_COMPOUND_METABOLIC_PROCESS(1369)	GO:0034641 cellular nitrogen compound metabolic process, GOslim:biological_process	GO_BP	3.49e-09	6.39e-07
CELL_PART(21652)	GO:0044464 cell part, GOslim:cellular_component	GO_CC	2.83e-08	1.08e-06
CELL(21652)	GO:0005623 cell, GOslim:cellular_component	GO_CC	2.83e-08	1.08e-06
INTRACELLULAR_ORGANELLE(16829)	GO:0043229 intracellular organelle, GOslim:cellular_component	GO_CC	4.56e-08	1.68e-06
ORGANELLE(16837)	GO:0043226 organelle, GOslim:cellular_component	GO_CC	4.87e-08	1.74e-06
HETEROCYCLE_CATABOLIC_PROCESS(266)	GO:0046700 heterocycle catabolic process, GOslim:biological_process	GO_BP	1.36e-08	2.44e-06
OXIDOREDUCTION_COENZYME_METABOLIC_PROCESS(269)	GO:0006733 oxidoreduction coenzyme metabolic process, GOslim:biological_process	GO_BP	1.63e-08	2.87e-06
ION_TRANSPORT(1016)	GO:0006811 ion transport, GOslim:biological_process	GO_BP	5.06e-08	8.63e-06
CHLOROPLAST_ORGANIZATION(236)	GO:0009658 chloroplast organization, GOslim:biological_process	GO_BP	5e-08	8.63e-06
HETEROCYCLE_METABOLIC_PROCESS(1020)	GO:0046483 heterocycle metabolic process, GOslim:biological_process	GO_BP	5.62e-08	9.44e-06
PYRIDINE_NUCLEOTIDE_METABOLIC_PROCESS(214)	GO:0019362 pyridine nucleotide metabolic process, GOslim:biological_process	GO_BP	6.1e-08	1.01e-05
CELLULAR_PROCESS(14300)	GO:0009987 cellular process, GOslim:biological_process	GO_BP	6.44e-08	1.05e-05
COENZYME_METABOLIC_PROCESS(507)	GO:0006732 coenzyme metabolic process, GOslim:biological_process	GO_BP	8.25e-08	1.32e-05
CELLULAR_RESPONSE_TO_REACTIVE_OXYGEN_SPECIES(88)	GO:0034614 cellular response to reactive oxygen species, GOslim:biological_process	GO_BP	9.04e-08	1.43e-05
CELLULAR_AMIDE_METABOLIC_PROCESS(222)	GO:0043603 cellular amide metabolic process, GOslim:biological_process	GO_BP	1.02e-07	1.58e-05
SMALL_MOLECULE_BIOSYNTHETIC_PROCESS(1859)	GO:0044283 small molecule biosynthetic process, GOslim:biological_process	GO_BP	1.11e-07	1.68e-05
HYDROGEN_PEROXIDE_CATABOLIC_PROCESS(72)	GO:0042744 hydrogen peroxide catabolic process, GOslim:biological_process	GO_BP	1.11e-07	1.68e-05
ALKALOID_METABOLIC_PROCESS(225)	GO:0009820 alkaloid metabolic process, GOslim:biological_process	GO_BP	1.23e-07	1.83e-05
PLASTOGLOBULE(68)	GO:0010287 plastoglobule, GOslim:cellular_component	GO_CC	5.76e-07	1.99e-05
RESPONSE_TO_OXIDATIVE_STRESS(586)	GO:0006979 response to oxidative stress, GOslim:biological_process	GO_BP	1.36e-07	2e-05
STROMULE(37)	GO:0010319 stromule, GOslim:cellular_component	GO_CC	6.08e-07	2.04e-05
VACUOLE(854)	GO:0005773 vacuole, GOslim:cellular_component	GO_CC	7.09e-07	2.31e-05
CELLULAR_RESPONSE_TO_HYDROGEN_PEROXIDE(75)	GO:0070301 cellular response to hydrogen peroxide, GOslim:biological_process	GO_BP	1.61e-07	2.33e-05
NICOTINAMIDE_METABOLIC_PROCESS(212)	GO:0006769 nicotinamide metabolic process, GOslim:biological_process	GO_BP	2.66e-07	3.71e-05
NICOTINAMIDE_NUCLEOTIDE_METABOLIC_PROCESS(212)	GO:0046496 nicotinamide nucleotide metabolic process, GOslim:biological_process	GO_BP	2.66e-07	3.71e-05
CELLULAR_RESPONSE_TO_OXIDATIVE_STRESS(98)	GO:0034599 cellular response to oxidative stress, GOslim:biological_process	GO_BP	2.61e-07	3.71e-05
CELLULAR_MACROMOLECULE_CATABOLIC_PROCESS(1201)	GO:0044265 cellular macromolecule catabolic process, GOslim:biological_process	GO_BP	2.74e-07	3.76e-05
MACROMOLECULE_CATABOLIC_PROCESS(1248)	GO:0009057 macromolecule catabolic process, GOslim:biological_process	GO_BP	3.21e-07	4.35e-05
PLASTID_RIBOSOME(42)	GO:0009547 plastid ribosome, GOslim:cellular_component	GO_CC	1.41e-06	4.47e-05
RESPONSE_TO_STRESS(4037)	GO:0006950 response to stress, GOslim:biological_process	GO_BP	4.01e-07	5.36e-05
GLYCOLYSIS(219)	GO:0006096 glycolysis, GOslim:biological_process	GO_BP	4.08e-07	5.39e-05
RESPONSE_TO_RED_LIGHT(104)	GO:0010114 response to red light, GOslim:biological_process	GO_BP	4.68e-07	6.1e-05
INTRACELLULAR(19271)	GO:0005622 intracellular, GOslim:cellular_component	GO_CC	2.05e-06	6.34e-05
PLASTID_ORGANIZATION(398)	GO:0009657 plastid organization, GOslim:biological_process	GO_BP	5.71e-07	7.36e-05
PENTOSE-PHOSPHATE_SHUNT(200)	GO:0006098 pentose-phosphate shunt, GOslim:biological_process	GO_BP	6.15e-07	7.84e-05
NADPH_REGENERATION(201)	GO:0006740 NADPH regeneration, GOslim:biological_process	GO_BP	6.54e-07	8.24e-05
PHOTOSYSTEM_II_ASSEMBLY(177)	GO:0010207 photosystem II assembly, GOslim:biological_process	GO_BP	7.03e-07	8.74e-05
INTRACELLULAR_PART(19186)	GO:0044424 intracellular part, GOslim:cellular_component	GO_CC	2.92e-06	8.76e-05
NADP_METABOLIC_PROCESS(204)	GO:0006739 NADP metabolic process, GOslim:biological_process	GO_BP	7.86e-07	9.66e-05
TRANSMEMBRANE_TRANSPORT(650)	GO:0055085 transmembrane transport, GOslim:biological_process	GO_BP	1.08e-06	0.000131
PRIMARY_METABOLIC_PROCESS(11672)	GO:0044238 primary metabolic process, GOslim:biological_process	GO_BP	1.17e-06	0.000141
RESPONSE_TO_WATER_STIMULUS(421)	GO:0009415 response to water stimulus, GOslim:biological_process	GO_BP	1.42e-06	0.000169
SECONDARY_METABOLIC_PROCESS(1241)	GO:0019748 secondary metabolic process, GOslim:biological_process	GO_BP	1.55e-06	0.000182
CHEMICAL_HOMEOSTASIS(275)	GO:0048878 chemical homeostasis, GOslim:biological_process	GO_BP	1.89e-06	0.000219
RESPONSE_TO_SALT_STRESS(780)	GO:0009651 response to salt stress, GOslim:biological_process	GO_BP	1.93e-06	0.000222
RESPONSE_TO_OSMOTIC_STRESS(834)	GO:0006970 response to osmotic stress, GOslim:biological_process	GO_BP	2.93e-06	0.000333
ORGANELLAR_RIBOSOME(58)	GO:0000313 organellar ribosome, GOslim:cellular_component	GO_CC	1.2e-05	0.000351
RESPONSE_TO_WATER_DEPRIVATION(413)	GO:0009414 response to water deprivation, GOslim:biological_process	GO_BP	3.53e-06	0.000397
HOMEOSTATIC_PROCESS(481)	GO:0042592 homeostatic process, GOslim:biological_process	GO_BP	3.73e-06	0.000415
CATION_TRANSPORT(810)	GO:0006812 cation transport, GOslim:biological_process	GO_BP	4.16e-06	0.000454
ION_HOMEOSTASIS(234)	GO:0050801 ion homeostasis, GOslim:biological_process	GO_BP	4.16e-06	0.000454
CAROTENOID_METABOLIC_PROCESS(110)	GO:0016116 carotenoid metabolic process, GOslim:biological_process	GO_BP	5.02e-06	0.000536
TETRATERPENOID_METABOLIC_PROCESS(110)	GO:0016108 tetraterpenoid metabolic process, GOslim:biological_process	GO_BP	5.02e-06	0.000536
PEROXISOME(182)	GO:0005777 peroxisome, GOslim:cellular_component	GO_CC	2.14e-05	0.000596
MICROBODY(182)	GO:0042579 microbody, GOslim:cellular_component	GO_CC	2.14e-05	0.000596
RESPONSE_TO_LIGHT_STIMULUS(1182)	GO:0009416 response to light stimulus, GOslim:biological_process	GO_BP	5.67e-06	0.0006
ESTABLISHMENT_OF_LOCALIZATION(3633)	GO:0051234 establishment of localization, GOslim:biological_process	GO_BP	6.25e-06	0.000654
CATION_HOMEOSTASIS(215)	GO:0055080 cation homeostasis, GOslim:biological_process	GO_BP	6.6e-06	0.000684
RESPONSE_TO_REACTIVE_OXYGEN_SPECIES(336)	GO:0000302 response to reactive oxygen species, GOslim:biological_process	GO_BP	7.33e-06	0.000752
RESPONSE_TO_COLD(622)	GO:0009409 response to cold, GOslim:biological_process	GO_BP	1.08e-05	0.0011
ENERGY_DERIVATION_BY_OXIDATION_OF_ORGANIC_COMPOUNDS(170)	GO:0015980 energy derivation by oxidation of organic compounds, GOslim:biological_process	GO_BP	1.09e-05	0.0011
OXYGEN_AND_REACTIVE_OXYGEN_SPECIES_METABOLIC_PROCESS(347)	GO:0006800 oxygen and reactive oxygen species metabolic process, GOslim:biological_process	GO_BP	1.13e-05	0.00112
RESPONSE_TO_FAR_RED_LIGHT(98)	GO:0010218 response to far red light, GOslim:biological_process	GO_BP	1.15e-05	0.00113
LOCALIZATION(3799)	GO:0051179 localization, GOslim:biological_process	GO_BP	1.28e-05	0.00125
TRANSPORT(3558)	GO:0006810 transport, GOslim:biological_process	GO_BP	1.4e-05	0.00136
PHOTOSYNTHETIC_ELECTRON_TRANSPORT_CHAIN(80)	GO:0009767 photosynthetic electron transport chain, GOslim:biological_process	GO_BP	1.54e-05	0.00148
CELLULAR_HOMEOSTASIS(324)	GO:0019725 cellular homeostasis, GOslim:biological_process	GO_BP	1.59e-05	0.00151
RESPONSE_TO_BLUE_LIGHT(126)	GO:0009637 response to blue light, GOslim:biological_process	GO_BP	1.65e-05	0.00156
CAROTENOID_BIOSYNTHETIC_PROCESS(105)	GO:0016117 carotenoid biosynthetic process, GOslim:biological_process	GO_BP	1.99e-05	0.00185
TETRATERPENOID_BIOSYNTHETIC_PROCESS(105)	GO:0016109 tetraterpenoid biosynthetic process, GOslim:biological_process	GO_BP	1.99e-05	0.00185
ISOPRENOID_METABOLIC_PROCESS(500)	GO:0006720 isoprenoid metabolic process, GOslim:biological_process	GO_BP	2.05e-05	0.00188
FLUID_TRANSPORT(155)	GO:0042044 fluid transport, GOslim:biological_process	GO_BP	2.11e-05	0.0019
WATER_TRANSPORT(155)	GO:0006833 water transport, GOslim:biological_process	GO_BP	2.11e-05	0.0019
RESPONSE_TO_RADIATION(1257)	GO:0009314 response to radiation, GOslim:biological_process	GO_BP	2.33e-05	0.00208
HYDROGEN_PEROXIDE_METABOLIC_PROCESS(335)	GO:0042743 hydrogen peroxide metabolic process, GOslim:biological_process	GO_BP	2.42e-05	0.00215
MONOCARBOXYLIC_ACID_METABOLIC_PROCESS(1480)	GO:0032787 monocarboxylic acid metabolic process, GOslim:biological_process	GO_BP	2.59e-05	0.00228
CELLULAR_KETONE_METABOLIC_PROCESS(2121)	GO:0042180 cellular ketone metabolic process, GOslim:biological_process	GO_BP	2.85e-05	0.00249
RESPONSE_TO_ORGANIC_SUBSTANCE(2739)	GO:0010033 response to organic substance, GOslim:biological_process	GO_BP	2.88e-05	0.0025
ISOPRENOID_BIOSYNTHETIC_PROCESS(477)	GO:0008299 isoprenoid biosynthetic process, GOslim:biological_process	GO_BP	2.97e-05	0.00256
HYPEROSMOTIC_RESPONSE(250)	GO:0006972 hyperosmotic response, GOslim:biological_process	GO_BP	3.5e-05	0.00298
PIGMENT_BIOSYNTHETIC_PROCESS(281)	GO:0046148 pigment biosynthetic process, GOslim:biological_process	GO_BP	3.53e-05	0.00298
RESPONSE_TO_TEMPERATURE_STIMULUS(955)	GO:0009266 response to temperature stimulus, GOslim:biological_process	GO_BP	4.34e-05	0.00365
CELL_WALL(616)	GO:0005618 cell wall, GOslim:cellular_component	GO_CC	0.000163	0.00444
CELLULAR_CATION_HOMEOSTASIS(172)	GO:0030003 cellular cation homeostasis, GOslim:biological_process	GO_BP	5.46e-05	0.00455
EXTERNAL_ENCAPSULATING_STRUCTURE(619)	GO:0030312 external encapsulating structure, GOslim:cellular_component	GO_CC	0.000175	0.00465
THYLAKOID_LUMEN(88)	GO:0031977 thylakoid lumen, GOslim:cellular_component	GO_CC	0.000181	0.00469
HYDROGEN_TRANSPORT(147)	GO:0006818 hydrogen transport, GOslim:biological_process	GO_BP	6.17e-05	0.00505
PROTON_TRANSPORT(147)	GO:0015992 proton transport, GOslim:biological_process	GO_BP	6.17e-05	0.00505
INTRINSIC_TO_MEMBRANE(1171)	GO:0031224 intrinsic to membrane, GOslim:cellular_component	GO_CC	0.000211	0.00535
NUCLEOID(47)	GO:0009295 nucleoid, GOslim:cellular_component	GO_CC	0.000221	0.00548
MEMBRANE_PART(2436)	GO:0044425 membrane part, GOslim:cellular_component	GO_CC	0.000228	0.00554
CARBOXYLIC_ACID_METABOLIC_PROCESS(2099)	GO:0019752 carboxylic acid metabolic process, GOslim:biological_process	GO_BP	7.26e-05	0.00586
OXOACID_METABOLIC_PROCESS(2099)	GO:0043436 oxoacid metabolic process, GOslim:biological_process	GO_BP	7.26e-05	0.00586
ORGANIC_ACID_METABOLIC_PROCESS(2101)	GO:0006082 organic acid metabolic process, GOslim:biological_process	GO_BP	7.45e-05	0.00592
CHLOROPHYLL_BIOSYNTHETIC_PROCESS(124)	GO:0015995 chlorophyll biosynthetic process, GOslim:biological_process	GO_BP	7.41e-05	0.00592
CELLULAR_ALDEHYDE_METABOLIC_PROCESS(334)	GO:0006081 cellular aldehyde metabolic process, GOslim:biological_process	GO_BP	7.64e-05	0.00603
VITAMIN_METABOLIC_PROCESS(153)	GO:0006766 vitamin metabolic process, GOslim:biological_process	GO_BP	8.63e-05	0.00672
CELLULAR_ION_HOMEOSTASIS(181)	GO:0006873 cellular ion homeostasis, GOslim:biological_process	GO_BP	8.64e-05	0.00672
CELLULAR_CHEMICAL_HOMEOSTASIS(182)	GO:0055082 cellular chemical homeostasis, GOslim:biological_process	GO_BP	9.08e-05	0.00701
CELLULAR_PROTEIN_CATABOLIC_PROCESS(522)	GO:0044257 cellular protein catabolic process, GOslim:biological_process	GO_BP	0.000105	0.00808
REGULATION_OF_PHOTOSYNTHESIS(25)	GO:0010109 regulation of photosynthesis, GOslim:biological_process	GO_BP	0.000116	0.00882
ELECTRON_TRANSPORT_CHAIN(133)	GO:0022900 electron transport chain, GOslim:biological_process	GO_BP	0.000127	0.00962
NUCLEOTIDE_METABOLIC_PROCESS(685)	GO:0009117 nucleotide metabolic process, GOslim:biological_process	GO_BP	0.000132	0.00987
INTEGRAL_TO_MEMBRANE(910)	GO:0016021 integral to membrane, GOslim:cellular_component	GO_CC	0.000428	0.0102
DISACCHARIDE_METABOLIC_PROCESS(221)	GO:0005984 disaccharide metabolic process, GOslim:biological_process	GO_BP	0.000138	0.0102
NUCLEOSIDE_PHOSPHATE_METABOLIC_PROCESS(687)	GO:0006753 nucleoside phosphate metabolic process, GOslim:biological_process	GO_BP	0.000138	0.0102
RESPONSE_TO_CARBOHYDRATE_STIMULUS(811)	GO:0009743 response to carbohydrate stimulus, GOslim:biological_process	GO_BP	0.000147	0.0108
PROTEIN_CATABOLIC_PROCESS(537)	GO:0030163 protein catabolic process, GOslim:biological_process	GO_BP	0.000155	0.0113
RESPONSE_TO_GLUCOSE_STIMULUS(86)	GO:0009749 response to glucose stimulus, GOslim:biological_process	GO_BP	0.000156	0.0113
PLASTID_SMALL_RIBOSOMAL_SUBUNIT(19)	GO:0000312 plastid small ribosomal subunit, GOslim:cellular_component	GO_CC	0.000487	0.0113
TERPENOID_METABOLIC_PROCESS(289)	GO:0006721 terpenoid metabolic process, GOslim:biological_process	GO_BP	0.000163	0.0117
DIVALENT_METAL_ION_TRANSPORT(195)	GO:0070838 divalent metal ion transport, GOslim:biological_process	GO_BP	0.000167	0.0119
PYRUVATE_METABOLIC_PROCESS(398)	GO:0006090 pyruvate metabolic process, GOslim:biological_process	GO_BP	0.000195	0.0138
STARCH_METABOLIC_PROCESS(230)	GO:0005982 starch metabolic process, GOslim:biological_process	GO_BP	0.000201	0.0141
RHYTHMIC_PROCESS(170)	GO:0048511 rhythmic process, GOslim:biological_process	GO_BP	0.000206	0.0143
CIRCADIAN_RHYTHM(170)	GO:0007623 circadian rhythm, GOslim:biological_process	GO_BP	0.000206	0.0143
CHLOROPLAST_STROMAL_THYLAKOID(8)	GO:0009533 chloroplast stromal thylakoid, GOslim:cellular_component	GO_CC	0.000649	0.0148
TERPENOID_BIOSYNTHETIC_PROCESS(267)	GO:0016114 terpenoid biosynthetic process, GOslim:biological_process	GO_BP	0.000241	0.0167
COLD_ACCLIMATION(30)	GO:0009631 cold acclimation, GOslim:biological_process	GO_BP	0.000247	0.017
GLYCOSIDE_METABOLIC_PROCESS(268)	GO:0016137 glycoside metabolic process, GOslim:biological_process	GO_BP	0.00025	0.0171
CELLULAR_POLYSACCHARIDE_METABOLIC_PROCESS(596)	GO:0044264 cellular polysaccharide metabolic process, GOslim:biological_process	GO_BP	0.000253	0.0172
REGULATION_OF_LOCALIZATION(207)	GO:0032879 regulation of localization, GOslim:biological_process	GO_BP	0.000281	0.0189
UNSATURATED_FATTY_ACID_METABOLIC_PROCESS(71)	GO:0033559 unsaturated fatty acid metabolic process, GOslim:biological_process	GO_BP	0.000289	0.0194
PLASTID_LARGE_RIBOSOMAL_SUBUNIT(23)	GO:0000311 plastid large ribosomal subunit, GOslim:cellular_component	GO_CC	0.000917	0.0205
NUCLEOBASE-CONTAINING_SMALL_MOLECULE_METABOLIC_PROCESS(726)	GO:0055086 nucleobase-containing small molecule metabolic process, GOslim:biological_process	GO_BP	0.000314	0.0208
GALACTOSE_METABOLIC_PROCESS(32)	GO:0006012 galactose metabolic process, GOslim:biological_process	GO_BP	0.000323	0.0213
GLYCINE_DECARBOXYLATION_VIA_GLYCINE_CLEAVAGE_SYSTEM(6)	GO:0019464 glycine decarboxylation via glycine cleavage system, GOslim:biological_process	GO_BP	0.000338	0.0222
OLIGOSACCHARIDE_METABOLIC_PROCESS(244)	GO:0009311 oligosaccharide metabolic process, GOslim:biological_process	GO_BP	0.000345	0.0225
MONOVALENT_INORGANIC_CATION_TRANSPORT(245)	GO:0015672 monovalent inorganic cation transport, GOslim:biological_process	GO_BP	0.000358	0.0232
GLYCINE_CATABOLIC_PROCESS(53)	GO:0006546 glycine catabolic process, GOslim:biological_process	GO_BP	0.0004	0.0258
REGULATION_OF_PHOTOSYNTHESIS,_LIGHT_REACTION(18)	GO:0042548 regulation of photosynthesis, light reaction, GOslim:biological_process	GO_BP	0.000408	0.0261
CELLULAR_GLUCAN_METABOLIC_PROCESS(388)	GO:0006073 cellular glucan metabolic process, GOslim:biological_process	GO_BP	0.000412	0.0262
PORPHYRIN-CONTAINING_COMPOUND_BIOSYNTHETIC_PROCESS(156)	GO:0006779 porphyrin-containing compound biosynthetic process, GOslim:biological_process	GO_BP	0.000425	0.0269
REGULATION_OF_PROTON_TRANSPORT(77)	GO:0010155 regulation of proton transport, GOslim:biological_process	GO_BP	0.000456	0.0287
SERINE_FAMILY_AMINO_ACID_CATABOLIC_PROCESS(55)	GO:0009071 serine family amino acid catabolic process, GOslim:biological_process	GO_BP	0.000479	0.03
POLYSACCHARIDE_METABOLIC_PROCESS(707)	GO:0005976 polysaccharide metabolic process, GOslim:biological_process	GO_BP	0.000486	0.0302
TETRAPYRROLE_BIOSYNTHETIC_PROCESS(159)	GO:0033014 tetrapyrrole biosynthetic process, GOslim:biological_process	GO_BP	0.00049	0.0303
GLUCAN_METABOLIC_PROCESS(432)	GO:0044042 glucan metabolic process, GOslim:biological_process	GO_BP	0.000498	0.0306
CHLOROPLAST_RELOCATION(104)	GO:0009902 chloroplast relocation, GOslim:biological_process	GO_BP	0.000517	0.0313
PLASTID_LOCALIZATION(104)	GO:0051644 plastid localization, GOslim:biological_process	GO_BP	0.000517	0.0313
ESTABLISHMENT_OF_PLASTID_LOCALIZATION(104)	GO:0051667 establishment of plastid localization, GOslim:biological_process	GO_BP	0.000517	0.0313
GLUTAMINE_FAMILY_AMINO_ACID_METABOLIC_PROCESS(57)	GO:0009064 glutamine family amino acid metabolic process, GOslim:biological_process	GO_BP	0.00057	0.0343
REGULATION_OF_GENERATION_OF_PRECURSOR_METABOLITES_AND_ENERGY(20)	GO:0043467 regulation of generation of precursor metabolites and energy, GOslim:biological_process	GO_BP	0.000577	0.0345
CELLULAR_BIOSYNTHETIC_PROCESS(7714)	GO:0044249 cellular biosynthetic process, GOslim:biological_process	GO_BP	0.000595	0.0353
BIOSYNTHETIC_PROCESS(7941)	GO:0009058 biosynthetic process, GOslim:biological_process	GO_BP	0.000602	0.0356
ESTABLISHMENT_OF_ORGANELLE_LOCALIZATION(108)	GO:0051656 establishment of organelle localization, GOslim:biological_process	GO_BP	0.000653	0.0384
ORGANELLAR_SMALL_RIBOSOMAL_SUBUNIT(28)	GO:0000314 organellar small ribosomal subunit, GOslim:cellular_component	GO_CC	0.00176	0.0387
ISOPENTENYL_DIPHOSPHATE_BIOSYNTHETIC_PROCESS,_MEVALONATE-INDEPENDENT_PATHWAY(229)	GO:0019288 isopentenyl diphosphate biosynthetic process, mevalonate-independent pathway, GOslim:biological_process	GO_BP	0.000662	0.0387
RESPONSE_TO_DESICCATION(39)	GO:0009269 response to desiccation, GOslim:biological_process	GO_BP	0.000733	0.0426
ORGANELLAR_LARGE_RIBOSOMAL_SUBUNIT(29)	GO:0000315 organellar large ribosomal subunit, GOslim:cellular_component	GO_CC	0.00198	0.0426
GLYCERALDEHYDE-3-PHOSPHATE_METABOLIC_PROCESS(232)	GO:0019682 glyceraldehyde-3-phosphate metabolic process, GOslim:biological_process	GO_BP	0.000738	0.0426
ISOPENTENYL_DIPHOSPHATE_BIOSYNTHETIC_PROCESS(233)	GO:0009240 isopentenyl diphosphate biosynthetic process, GOslim:biological_process	GO_BP	0.000765	0.0437
ISOPENTENYL_DIPHOSPHATE_METABOLIC_PROCESS(233)	GO:0046490 isopentenyl diphosphate metabolic process, GOslim:biological_process	GO_BP	0.000765	0.0437
GLUTAMATE_METABOLIC_PROCESS(22)	GO:0006536 glutamate metabolic process, GOslim:biological_process	GO_BP	0.000791	0.045
CELLULAR_RESPIRATION(141)	GO:0045333 cellular respiration, GOslim:biological_process	GO_BP	0.000839	0.0474
GLYCINE_METABOLIC_PROCESS(62)	GO:0006544 glycine metabolic process, GOslim:biological_process	GO_BP	0.000858	0.0482
REGULATION_OF_TRANSPORT(172)	GO:0051049 regulation of transport, GOslim:biological_process	GO_BP	0.000869	0.0486

## Sheet: day 3, 15 h, up
Gene Set Name(NO. Genes)	Description	Category	p value	FDR
DEFENSE_RESPONSE,_INCOMPATIBLE_INTERACTION(535)	GO:0009814 defense response, incompatible interaction, GOslim:biological_process	GO_BP	5.48e-22	1.81e-18
SYSTEMIC_ACQUIRED_RESISTANCE(444)	GO:0009627 systemic acquired resistance, GOslim:biological_process	GO_BP	4.82e-21	7.96e-18
DEFENSE_RESPONSE(1644)	GO:0006952 defense response, GOslim:biological_process	GO_BP	6.83e-20	7.52e-17
INNATE_IMMUNE_RESPONSE(926)	GO:0045087 innate immune response, GOslim:biological_process	GO_BP	6.15e-19	5.08e-16
IMMUNE_RESPONSE(980)	GO:0006955 immune response, GOslim:biological_process	GO_BP	2.37e-18	1.31e-15
IMMUNE_SYSTEM_PROCESS(980)	GO:0002376 immune system process, GOslim:biological_process	GO_BP	2.37e-18	1.31e-15
RESPONSE_TO_OTHER_ORGANISM(1411)	GO:0051707 response to other organism, GOslim:biological_process	GO_BP	1.33e-16	6.29e-14
RESPONSE_TO_ENDOPLASMIC_RETICULUM_STRESS(351)	GO:0034976 response to endoplasmic reticulum stress, GOslim:biological_process	GO_BP	6.59e-15	2.65e-12
MULTI-ORGANISM_PROCESS(1804)	GO:0051704 multi-organism process, GOslim:biological_process	GO_BP	7.22e-15	2.65e-12
RESPONSE_TO_BIOTIC_STIMULUS(1675)	GO:0009607 response to biotic stimulus, GOslim:biological_process	GO_BP	9.4e-15	3.1e-12
MAPK_CASCADE(209)	GO:0000165 MAPK cascade, GOslim:biological_process	GO_BP	6.49e-14	1.79e-11
SALICYLIC_ACID_BIOSYNTHETIC_PROCESS(209)	GO:0009697 salicylic acid biosynthetic process, GOslim:biological_process	GO_BP	6.49e-14	1.79e-11
INTRACELLULAR_PROTEIN_KINASE_CASCADE(223)	GO:0007243 intracellular protein kinase cascade, GOslim:biological_process	GO_BP	1.42e-13	3.36e-11
SALICYLIC_ACID_METABOLIC_PROCESS(222)	GO:0009696 salicylic acid metabolic process, GOslim:biological_process	GO_BP	1.35e-13	3.36e-11
SIGNAL_TRANSMISSION(1743)	GO:0023060 signal transmission, GOslim:biological_process	GO_BP	1.02e-11	2.25e-09
SIGNAL_TRANSDUCTION(1659)	GO:0007165 signal transduction, GOslim:biological_process	GO_BP	2.5e-11	5.15e-09
SIGNALING(2317)	GO:0023052 signaling, GOslim:biological_process	GO_BP	1.31e-10	2.54e-08
SYSTEMIC_ACQUIRED_RESISTANCE,_SALICYLIC_ACID_MEDIATED_SIGNALING_PATHWAY(251)	GO:0009862 systemic acquired resistance, salicylic acid mediated signaling pathway, GOslim:biological_process	GO_BP	2.22e-10	4.07e-08
REGULATION_OF_OXYGEN_AND_REACTIVE_OXYGEN_SPECIES_METABOLIC_PROCESS(188)	GO:0080010 regulation of oxygen and reactive oxygen species metabolic process, GOslim:biological_process	GO_BP	2.56e-10	4.24e-08
REGULATION_OF_HYDROGEN_PEROXIDE_METABOLIC_PROCESS(187)	GO:0010310 regulation of hydrogen peroxide metabolic process, GOslim:biological_process	GO_BP	2.44e-10	4.24e-08
RESPONSE_TO_STRESS(4037)	GO:0006950 response to stress, GOslim:biological_process	GO_BP	1.27e-09	1.99e-07
REGULATION_OF_INNATE_IMMUNE_RESPONSE(415)	GO:0045088 regulation of innate immune response, GOslim:biological_process	GO_BP	3.08e-09	4.62e-07
REGULATION_OF_IMMUNE_RESPONSE(419)	GO:0050776 regulation of immune response, GOslim:biological_process	GO_BP	3.41e-09	4.7e-07
REGULATION_OF_IMMUNE_SYSTEM_PROCESS(419)	GO:0002682 regulation of immune system process, GOslim:biological_process	GO_BP	3.41e-09	4.7e-07
REGULATION_OF_DEFENSE_RESPONSE(529)	GO:0031347 regulation of defense response, GOslim:biological_process	GO_BP	4.29e-09	5.67e-07
REGULATION_OF_RESPONSE_TO_STRESS(544)	GO:0080134 regulation of response to stress, GOslim:biological_process	GO_BP	5.94e-09	7.55e-07
SALICYLIC_ACID_MEDIATED_SIGNALING_PATHWAY(349)	GO:0009863 salicylic acid mediated signaling pathway, GOslim:biological_process	GO_BP	6.21e-09	7.6e-07
CELLULAR_RESPONSE_TO_SALICYLIC_ACID_STIMULUS(351)	GO:0071446 cellular response to salicylic acid stimulus, GOslim:biological_process	GO_BP	6.58e-09	7.76e-07
PROGRAMMED_CELL_DEATH(450)	GO:0012501 programmed cell death, GOslim:biological_process	GO_BP	7.4e-09	8.43e-07
NEGATIVE_REGULATION_OF_DEFENSE_RESPONSE(273)	GO:0031348 negative regulation of defense response, GOslim:biological_process	GO_BP	8.07e-09	8.88e-07
AROMATIC_COMPOUND_BIOSYNTHETIC_PROCESS(679)	GO:0019438 aromatic compound biosynthetic process, GOslim:biological_process	GO_BP	9.09e-09	9.68e-07
RESPONSE_TO_SALICYLIC_ACID_STIMULUS(470)	GO:0009751 response to salicylic acid stimulus, GOslim:biological_process	GO_BP	1.18e-08	1.22e-06
PHOSPHORUS_METABOLIC_PROCESS(1574)	GO:0006793 phosphorus metabolic process, GOslim:biological_process	GO_BP	1.43e-08	1.43e-06
CELLULAR_RESPONSE_TO_STRESS(1431)	GO:0033554 cellular response to stress, GOslim:biological_process	GO_BP	1.78e-08	1.73e-06
CELL_DEATH(498)	GO:0008219 cell death, GOslim:biological_process	GO_BP	2.2e-08	2.02e-06
DEATH(498)	GO:0016265 death, GOslim:biological_process	GO_BP	2.2e-08	2.02e-06
HOST_PROGRAMMED_CELL_DEATH_INDUCED_BY_SYMBIONT(402)	GO:0034050 host programmed cell death induced by symbiont, GOslim:biological_process	GO_BP	2.55e-08	2.21e-06
PLANT-TYPE_HYPERSENSITIVE_RESPONSE(401)	GO:0009626 plant-type hypersensitive response, GOslim:biological_process	GO_BP	2.48e-08	2.21e-06
HYDROGEN_PEROXIDE_METABOLIC_PROCESS(335)	GO:0042743 hydrogen peroxide metabolic process, GOslim:biological_process	GO_BP	5.23e-08	4.43e-06
REGULATION_OF_RESPONSE_TO_STIMULUS(662)	GO:0048583 regulation of response to stimulus, GOslim:biological_process	GO_BP	5.68e-08	4.69e-06
DEFENSE_RESPONSE_TO_FUNGUS(342)	GO:0050832 defense response to fungus, GOslim:biological_process	GO_BP	6.31e-08	5.08e-06
NEGATIVE_REGULATION_OF_RESPONSE_TO_STIMULUS(346)	GO:0048585 negative regulation of response to stimulus, GOslim:biological_process	GO_BP	7.01e-08	5.51e-06
OXYGEN_AND_REACTIVE_OXYGEN_SPECIES_METABOLIC_PROCESS(347)	GO:0006800 oxygen and reactive oxygen species metabolic process, GOslim:biological_process	GO_BP	7.19e-08	5.52e-06
PHOSPHATE-CONTAINING_COMPOUND_METABOLIC_PROCESS(1573)	GO:0006796 phosphate-containing compound metabolic process, GOslim:biological_process	GO_BP	7.8e-08	5.86e-06
RESPONSE_TO_BACTERIUM(572)	GO:0009617 response to bacterium, GOslim:biological_process	GO_BP	9.63e-08	7.07e-06
REGULATION_OF_PLANT-TYPE_HYPERSENSITIVE_RESPONSE(371)	GO:0010363 regulation of plant-type hypersensitive response, GOslim:biological_process	GO_BP	1.32e-07	9.45e-06
JASMONIC_ACID_MEDIATED_SIGNALING_PATHWAY(282)	GO:0009867 jasmonic acid mediated signaling pathway, GOslim:biological_process	GO_BP	1.47e-07	1.01e-05
CELLULAR_RESPONSE_TO_JASMONIC_ACID_STIMULUS(282)	GO:0071395 cellular response to jasmonic acid stimulus, GOslim:biological_process	GO_BP	1.47e-07	1.01e-05
REGULATION_OF_CELLULAR_RESPONSE_TO_STRESS(379)	GO:0080135 regulation of cellular response to stress, GOslim:biological_process	GO_BP	1.59e-07	1.07e-05
CELLULAR_AROMATIC_COMPOUND_METABOLIC_PROCESS(1017)	GO:0006725 cellular aromatic compound metabolic process, GOslim:biological_process	GO_BP	1.92e-07	1.27e-05
RESPONSE_TO_FUNGUS(497)	GO:0009620 response to fungus, GOslim:biological_process	GO_BP	2.05e-07	1.31e-05
DEFENSE_RESPONSE_TO_BACTERIUM(390)	GO:0042742 defense response to bacterium, GOslim:biological_process	GO_BP	2.06e-07	1.31e-05
PROTEIN_TARGETING_TO_MEMBRANE(392)	GO:0006612 protein targeting to membrane, GOslim:biological_process	GO_BP	2.16e-07	1.34e-05
REGULATION_OF_PROGRAMMED_CELL_DEATH(397)	GO:0043067 regulation of programmed cell death, GOslim:biological_process	GO_BP	2.42e-07	1.48e-05
REGULATION_OF_CELL_DEATH(405)	GO:0010941 regulation of cell death, GOslim:biological_process	GO_BP	2.89e-07	1.74e-05
CELLULAR_RESPONSE_TO_STIMULUS(2302)	GO:0051716 cellular response to stimulus, GOslim:biological_process	GO_BP	3.45e-07	2.03e-05
DETECTION_OF_BIOTIC_STIMULUS(104)	GO:0009595 detection of biotic stimulus, GOslim:biological_process	GO_BP	7.4e-07	4.29e-05
PHOSPHORYLATION(1355)	GO:0016310 phosphorylation, GOslim:biological_process	GO_BP	1.33e-06	7.55e-05
REGULATION_OF_MULTI-ORGANISM_PROCESS(117)	GO:0043900 regulation of multi-organism process, GOslim:biological_process	GO_BP	1.43e-06	7.98e-05
RESPONSE_TO_STIMULUS(6222)	GO:0050896 response to stimulus, GOslim:biological_process	GO_BP	1.89e-06	0.000104
RESPONSE_TO_CHITIN(421)	GO:0010200 response to chitin, GOslim:biological_process	GO_BP	3.74e-06	0.000202
PROTEIN_PHOSPHORYLATION(1135)	GO:0006468 protein phosphorylation, GOslim:biological_process	GO_BP	4.08e-06	0.000217
DETECTION_OF_STIMULUS(148)	GO:0051606 detection of stimulus, GOslim:biological_process	GO_BP	5.25e-06	0.000275
RESPONSE_TO_JASMONIC_ACID_STIMULUS(471)	GO:0009753 response to jasmonic acid stimulus, GOslim:biological_process	GO_BP	9.05e-06	0.000467
REGULATION_OF_CELLULAR_PROCESS(4571)	GO:0050794 regulation of cellular process, GOslim:biological_process	GO_BP	1.36e-05	0.000691
CARBOXYLIC_ACID_BIOSYNTHETIC_PROCESS(1113)	GO:0046394 carboxylic acid biosynthetic process, GOslim:biological_process	GO_BP	1.66e-05	0.000819
ORGANIC_ACID_BIOSYNTHETIC_PROCESS(1113)	GO:0016053 organic acid biosynthetic process, GOslim:biological_process	GO_BP	1.66e-05	0.000819
SMALL_MOLECULE_BIOSYNTHETIC_PROCESS(1859)	GO:0044283 small molecule biosynthetic process, GOslim:biological_process	GO_BP	1.74e-05	0.000843
PROTEIN_TARGETING(906)	GO:0006605 protein targeting, GOslim:biological_process	GO_BP	5.62e-05	0.00269
POST-TRANSLATIONAL_PROTEIN_MODIFICATION(2069)	GO:0043687 post-translational protein modification, GOslim:biological_process	GO_BP	6.64e-05	0.00313
EXTRACELLULAR_REGION(2632)	GO:0005576 extracellular region, GOslim:cellular_component	GO_CC	1.16e-05	0.00407
PROTEIN_TRANSPORT(1159)	GO:0015031 protein transport, GOslim:biological_process	GO_BP	0.000113	0.00513
RESPONSE_TO_CARBOHYDRATE_STIMULUS(811)	GO:0009743 response to carbohydrate stimulus, GOslim:biological_process	GO_BP	0.000111	0.00513
ESTABLISHMENT_OF_PROTEIN_LOCALIZATION(1159)	GO:0045184 establishment of protein localization, GOslim:biological_process	GO_BP	0.000113	0.00513
CALCIUM_ION_HOMEOSTASIS(32)	GO:0055074 calcium ion homeostasis, GOslim:biological_process	GO_BP	0.000136	0.00605
REGULATION_OF_BIOLOGICAL_PROCESS(5191)	GO:0050789 regulation of biological process, GOslim:biological_process	GO_BP	0.000147	0.00649
PROTEIN_LOCALIZATION(1214)	GO:0008104 protein localization, GOslim:biological_process	GO_BP	0.000174	0.00752
NEGATIVE_REGULATION_OF_BIOLOGICAL_PROCESS(1215)	GO:0048519 negative regulation of biological process, GOslim:biological_process	GO_BP	0.000175	0.00752
CELLULAR_RESPONSE_TO_ORGANIC_SUBSTANCE(1221)	GO:0071310 cellular response to organic substance, GOslim:biological_process	GO_BP	0.000183	0.00776
INTRACELLULAR_PROTEIN_TRANSPORT(1043)	GO:0006886 intracellular protein transport, GOslim:biological_process	GO_BP	0.000192	0.00801
CELLULAR_PROTEIN_LOCALIZATION(1057)	GO:0034613 cellular protein localization, GOslim:biological_process	GO_BP	0.000215	0.00886
CELLULAR_MACROMOLECULE_LOCALIZATION(1091)	GO:0070727 cellular macromolecule localization, GOslim:biological_process	GO_BP	0.000281	0.0114
MONOCARBOXYLIC_ACID_METABOLIC_PROCESS(1480)	GO:0032787 monocarboxylic acid metabolic process, GOslim:biological_process	GO_BP	0.000287	0.0116
MACROMOLECULE_LOCALIZATION(1528)	GO:0033036 macromolecule localization, GOslim:biological_process	GO_BP	0.000389	0.0155
CELLULAR_RESPONSE_TO_ENDOGENOUS_STIMULUS(804)	GO:0071495 cellular response to endogenous stimulus, GOslim:biological_process	GO_BP	0.0005	0.0197
BIOLOGICAL_REGULATION(6172)	GO:0065007 biological regulation, GOslim:biological_process	GO_BP	0.000555	0.0216
METAL_ION_HOMEOSTASIS(54)	GO:0055065 metal ion homeostasis, GOslim:biological_process	GO_BP	0.000579	0.0222
CELLULAR_RESPONSE_TO_CHEMICAL_STIMULUS(1403)	GO:0070887 cellular response to chemical stimulus, GOslim:biological_process	GO_BP	0.000635	0.0241
INTRACELLULAR_TRANSPORT(1422)	GO:0046907 intracellular transport, GOslim:biological_process	GO_BP	0.000714	0.0268
OXOACID_METABOLIC_PROCESS(2099)	GO:0043436 oxoacid metabolic process, GOslim:biological_process	GO_BP	0.000826	0.0299
ORGANIC_ACID_METABOLIC_PROCESS(2101)	GO:0006082 organic acid metabolic process, GOslim:biological_process	GO_BP	0.000834	0.0299
FLAVONOID_METABOLIC_PROCESS(250)	GO:0009812 flavonoid metabolic process, GOslim:biological_process	GO_BP	0.000812	0.0299
CARBOXYLIC_ACID_METABOLIC_PROCESS(2099)	GO:0019752 carboxylic acid metabolic process, GOslim:biological_process	GO_BP	0.000826	0.0299
CELLULAR_KETONE_METABOLIC_PROCESS(2121)	GO:0042180 cellular ketone metabolic process, GOslim:biological_process	GO_BP	0.000918	0.0326
CELLULAR_PROCESS(14300)	GO:0009987 cellular process, GOslim:biological_process	GO_BP	0.00112	0.0393

## Sheet: day 3, 15 h, down
Gene Set Name(NO. Genes)	Description	Category	p value	FDR
RESPONSE_TO_WATER_DEPRIVATION(413)	GO:0009414 response to water deprivation, GOslim:biological_process	GO_BP	2.63e-05	0.0305
RESPONSE_TO_WATER_STIMULUS(421)	GO:0009415 response to water stimulus, GOslim:biological_process	GO_BP	2.88e-05	0.0305
RESPONSE_TO_OSMOTIC_STRESS(834)	GO:0006970 response to osmotic stress, GOslim:biological_process	GO_BP	6.66e-05	0.0471

## Sheet: day 4, 9 h, up
Gene Set Name(NO. Genes)	Description	Category	p value	FDR
CYTOSOLIC_RIBOSOME(308)	GO:0022626 cytosolic ribosome, GOslim:cellular_component	GO_CC	1.11e-130	1.25e-127
INTRACELLULAR_NON-MEMBRANE-BOUNDED_ORGANELLE(1101)	GO:0043232 intracellular non-membrane-bounded organelle, GOslim:cellular_component	GO_CC	4.97e-130	1.87e-127
NON-MEMBRANE-BOUNDED_ORGANELLE(1101)	GO:0043228 non-membrane-bounded organelle, GOslim:cellular_component	GO_CC	4.97e-130	1.87e-127
RIBOSOME(480)	GO:0005840 ribosome, GOslim:cellular_component	GO_CC	1.95e-128	5.49e-126
CYTOSOLIC_PART(260)	GO:0044445 cytosolic part, GOslim:cellular_component	GO_CC	5.75e-126	1.3e-123
RIBONUCLEOPROTEIN_COMPLEX(646)	GO:0030529 ribonucleoprotein complex, GOslim:cellular_component	GO_CC	2.19e-124	4.12e-122
RNA_METHYLATION(185)	GO:0001510 RNA methylation, GOslim:biological_process	GO_BP	2.73e-116	2.76e-112
RNA_MODIFICATION(416)	GO:0009451 RNA modification, GOslim:biological_process	GO_BP	4.69e-88	2.37e-84
CYTOSOL(1642)	GO:0005829 cytosol, GOslim:cellular_component	GO_CC	5.37e-85	8.65e-83
MACROMOLECULAR_COMPLEX(2037)	GO:0032991 macromolecular complex, GOslim:cellular_component	GO_CC	3.85e-82	5.43e-80
MACROMOLECULE_METHYLATION(537)	GO:0043414 macromolecule methylation, GOslim:biological_process	GO_BP	5.66e-82	1.91e-78
METHYLATION(545)	GO:0032259 methylation, GOslim:biological_process	GO_BP	2.93e-81	7.41e-78
TRANSLATION(1342)	GO:0006412 translation, GOslim:biological_process	GO_BP	1.32e-78	2.22e-75
ONE-CARBON_METABOLIC_PROCESS(575)	GO:0006730 one-carbon metabolic process, GOslim:biological_process	GO_BP	1.14e-78	2.22e-75
CYTOSOLIC_LARGE_RIBOSOMAL_SUBUNIT(123)	GO:0022625 cytosolic large ribosomal subunit, GOslim:cellular_component	GO_CC	9.66e-73	1.21e-70
RIBOSOME_BIOGENESIS(435)	GO:0042254 ribosome biogenesis, GOslim:biological_process	GO_BP	3.5e-71	5.06e-68
RIBONUCLEOPROTEIN_COMPLEX_BIOGENESIS(445)	GO:0022613 ribonucleoprotein complex biogenesis, GOslim:biological_process	GO_BP	2.98e-70	3.76e-67
LARGE_RIBOSOMAL_SUBUNIT(180)	GO:0015934 large ribosomal subunit, GOslim:cellular_component	GO_CC	3.8e-67	4.29e-65
NUCLEOLUS(303)	GO:0005730 nucleolus, GOslim:cellular_component	GO_CC	6.76e-65	6.93e-63
INTRACELLULAR_ORGANELLE_PART(3359)	GO:0044446 intracellular organelle part, GOslim:cellular_component	GO_CC	4.16e-61	3.91e-59
ORGANELLE_PART(3365)	GO:0044422 organelle part, GOslim:cellular_component	GO_CC	5.89e-61	5.11e-59
CYTOSOLIC_SMALL_RIBOSOMAL_SUBUNIT(106)	GO:0022627 cytosolic small ribosomal subunit, GOslim:cellular_component	GO_CC	3.74e-58	3.01e-56
PYRIMIDINE_RIBONUCLEOTIDE_BIOSYNTHETIC_PROCESS(140)	GO:0009220 pyrimidine ribonucleotide biosynthetic process, GOslim:biological_process	GO_BP	6.18e-59	6.94e-56
NUCLEAR_LUMEN(463)	GO:0031981 nuclear lumen, GOslim:cellular_component	GO_CC	1.33e-57	9.99e-56
NUCLEOTIDE_BIOSYNTHETIC_PROCESS(336)	GO:0009165 nucleotide biosynthetic process, GOslim:biological_process	GO_BP	1.7e-58	1.72e-55
PYRIMIDINE_RIBONUCLEOTIDE_METABOLIC_PROCESS(147)	GO:0009218 pyrimidine ribonucleotide metabolic process, GOslim:biological_process	GO_BP	8.89e-58	8.17e-55
PYRIMIDINE_NUCLEOTIDE_BIOSYNTHETIC_PROCESS(150)	GO:0006221 pyrimidine nucleotide biosynthetic process, GOslim:biological_process	GO_BP	2.69e-57	2.27e-54
PYRIMIDINE_NUCLEOTIDE_METABOLIC_PROCESS(154)	GO:0006220 pyrimidine nucleotide metabolic process, GOslim:biological_process	GO_BP	1.15e-56	8.92e-54
MEMBRANE-ENCLOSED_LUMEN(623)	GO:0031974 membrane-enclosed lumen, GOslim:cellular_component	GO_CC	4.82e-54	3.4e-52
GENE_EXPRESSION(4732)	GO:0010467 gene expression, GOslim:biological_process	GO_BP	6.49e-55	4.68e-52
SMALL_RIBOSOMAL_SUBUNIT(140)	GO:0015935 small ribosomal subunit, GOslim:cellular_component	GO_CC	2.76e-53	1.83e-51
CELLULAR_MACROMOLECULE_METABOLIC_PROCESS(8586)	GO:0044260 cellular macromolecule metabolic process, GOslim:biological_process	GO_BP	2.99e-52	2.02e-49
INTRACELLULAR_ORGANELLE_LUMEN(617)	GO:0070013 intracellular organelle lumen, GOslim:cellular_component	GO_CC	3.74e-51	2.22e-49
ORGANELLE_LUMEN(617)	GO:0043233 organelle lumen, GOslim:cellular_component	GO_CC	3.74e-51	2.22e-49
RIBONUCLEOTIDE_BIOSYNTHETIC_PROCESS(229)	GO:0009260 ribonucleotide biosynthetic process, GOslim:biological_process	GO_BP	5.44e-51	3.44e-48
CELLULAR_PROTEIN_METABOLIC_PROCESS(4762)	GO:0044267 cellular protein metabolic process, GOslim:biological_process	GO_BP	8.41e-51	5e-48
MACROMOLECULE_METABOLIC_PROCESS(9200)	GO:0043170 macromolecule metabolic process, GOslim:biological_process	GO_BP	2.19e-50	1.23e-47
PROTEIN_METABOLIC_PROCESS(5207)	GO:0019538 protein metabolic process, GOslim:biological_process	GO_BP	6.24e-50	3.32e-47
NUCLEAR_PART(642)	GO:0044428 nuclear part, GOslim:cellular_component	GO_CC	4.57e-48	2.58e-46
PROTEIN_LOCALIZATION_TO_ORGANELLE(271)	GO:0033365 protein localization to organelle, GOslim:biological_process	GO_BP	1.35e-46	6.82e-44
CELLULAR_METABOLIC_PROCESS(11467)	GO:0044237 cellular metabolic process, GOslim:biological_process	GO_BP	3.47e-46	1.67e-43
CELLULAR_PROCESS(14300)	GO:0009987 cellular process, GOslim:biological_process	GO_BP	3.55e-44	1.56e-41
NUCLEOBASE-CONTAINING_COMPOUND_METABOLIC_PROCESS(4783)	GO:0006139 nucleobase-containing compound metabolic process, GOslim:biological_process	GO_BP	3.51e-44	1.56e-41
RIBONUCLEOTIDE_METABOLIC_PROCESS(323)	GO:0009259 ribonucleotide metabolic process, GOslim:biological_process	GO_BP	6.76e-43	2.85e-40
SMALL_MOLECULE_METABOLIC_PROCESS(4053)	GO:0044281 small molecule metabolic process, GOslim:biological_process	GO_BP	5.99e-41	2.42e-38
CYTOPLASMIC_PART(9440)	GO:0044444 cytoplasmic part, GOslim:cellular_component	GO_CC	1.04e-38	5.57e-37
PROTEIN_IMPORT(368)	GO:0017038 protein import, GOslim:biological_process	GO_BP	1.91e-39	7.43e-37
PRIMARY_METABOLIC_PROCESS(11672)	GO:0044238 primary metabolic process, GOslim:biological_process	GO_BP	4.15e-39	1.55e-36
NUCLEOTIDE_METABOLIC_PROCESS(685)	GO:0009117 nucleotide metabolic process, GOslim:biological_process	GO_BP	1.55e-37	5.6e-35
NUCLEOSIDE_PHOSPHATE_METABOLIC_PROCESS(687)	GO:0006753 nucleoside phosphate metabolic process, GOslim:biological_process	GO_BP	1.93e-37	6.72e-35
RNA_METABOLIC_PROCESS(3725)	GO:0016070 RNA metabolic process, GOslim:biological_process	GO_BP	3.09e-37	1.04e-34
NUCLEOBASE-CONTAINING_SMALL_MOLECULE_METABOLIC_PROCESS(726)	GO:0055086 nucleobase-containing small molecule metabolic process, GOslim:biological_process	GO_BP	1.19e-35	3.87e-33
NITROGEN_COMPOUND_METABOLIC_PROCESS(5653)	GO:0006807 nitrogen compound metabolic process, GOslim:biological_process	GO_BP	1.24e-35	3.92e-33
METABOLIC_PROCESS(13568)	GO:0008152 metabolic process, GOslim:biological_process	GO_BP	2.68e-35	8.21e-33
MACROMOLECULE_MODIFICATION(3188)	GO:0043412 macromolecule modification, GOslim:biological_process	GO_BP	2.03e-33	6.04e-31
CYTOPLASM(11643)	GO:0005737 cytoplasm, GOslim:cellular_component	GO_CC	8.82e-32	4.52e-30
CELLULAR_COMPONENT_BIOGENESIS(1473)	GO:0044085 cellular component biogenesis, GOslim:biological_process	GO_BP	1.32e-31	3.81e-29
CELLULAR_BIOSYNTHETIC_PROCESS(7714)	GO:0044249 cellular biosynthetic process, GOslim:biological_process	GO_BP	2.11e-31	5.94e-29
NUCLEAR_TRANSPORT(213)	GO:0051169 nuclear transport, GOslim:biological_process	GO_BP	1.48e-30	3.94e-28
NUCLEOCYTOPLASMIC_TRANSPORT(213)	GO:0006913 nucleocytoplasmic transport, GOslim:biological_process	GO_BP	1.48e-30	3.94e-28
PROTEIN_IMPORT_INTO_NUCLEUS(156)	GO:0006606 protein import into nucleus, GOslim:biological_process	GO_BP	2.41e-29	6.24e-27
NUCLEAR_IMPORT(158)	GO:0051170 nuclear import, GOslim:biological_process	GO_BP	3.82e-29	9.42e-27
PROTEIN_LOCALIZATION_TO_NUCLEUS(158)	GO:0034504 protein localization to nucleus, GOslim:biological_process	GO_BP	3.82e-29	9.42e-27
BIOSYNTHETIC_PROCESS(7941)	GO:0009058 biosynthetic process, GOslim:biological_process	GO_BP	7.85e-29	1.89e-26
INTRACELLULAR_PART(19186)	GO:0044424 intracellular part, GOslim:cellular_component	GO_CC	1.98e-27	9.7e-26
INTRACELLULAR(19271)	GO:0005622 intracellular, GOslim:cellular_component	GO_CC	4.6e-27	2.16e-25
PROTEIN_TARGETING(906)	GO:0006605 protein targeting, GOslim:biological_process	GO_BP	1.86e-27	4.37e-25
RNA_PROCESSING(958)	GO:0006396 RNA processing, GOslim:biological_process	GO_BP	2.26e-26	5.2e-24
EMBRYO_SAC_DEVELOPMENT(242)	GO:0009553 embryo sac development, GOslim:biological_process	GO_BP	1.05e-25	2.36e-23
CELL_PART(21652)	GO:0044464 cell part, GOslim:cellular_component	GO_CC	5.54e-25	2.39e-23
INTRACELLULAR_ORGANELLE(16829)	GO:0043229 intracellular organelle, GOslim:cellular_component	GO_CC	5.73e-25	2.39e-23
CELL(21652)	GO:0005623 cell, GOslim:cellular_component	GO_CC	5.54e-25	2.39e-23
ORGANELLE(16837)	GO:0043226 organelle, GOslim:cellular_component	GO_CC	6.7e-25	2.7e-23
NCRNA_METABOLIC_PROCESS(478)	GO:0034660 ncRNA metabolic process, GOslim:biological_process	GO_BP	1.13e-24	2.48e-22
MEGAGAMETOGENESIS(187)	GO:0009561 megagametogenesis, GOslim:biological_process	GO_BP	7.62e-24	1.64e-21
MITOCHONDRION_ORGANIZATION(127)	GO:0007005 mitochondrion organization, GOslim:biological_process	GO_BP	1.08e-23	2.28e-21
NCRNA_PROCESSING(384)	GO:0034470 ncRNA processing, GOslim:biological_process	GO_BP	1.62e-23	3.34e-21
INTRACELLULAR_PROTEIN_TRANSPORT(1043)	GO:0006886 intracellular protein transport, GOslim:biological_process	GO_BP	2.56e-23	5.18e-21
RRNA_PROCESSING(323)	GO:0006364 rRNA processing, GOslim:biological_process	GO_BP	4.78e-23	9.47e-21
RRNA_METABOLIC_PROCESS(324)	GO:0016072 rRNA metabolic process, GOslim:biological_process	GO_BP	5.42e-23	1.02e-20
PROTEIN_TARGETING_TO_MITOCHONDRION(106)	GO:0006626 protein targeting to mitochondrion, GOslim:biological_process	GO_BP	5.41e-23	1.02e-20
PROTEIN_LOCALIZATION_TO_MITOCHONDRION(106)	GO:0070585 protein localization to mitochondrion, GOslim:biological_process	GO_BP	5.41e-23	1.02e-20
CELLULAR_PROTEIN_LOCALIZATION(1057)	GO:0034613 cellular protein localization, GOslim:biological_process	GO_BP	6.19e-23	1.14e-20
CELLULAR_MACROMOLECULE_LOCALIZATION(1091)	GO:0070727 cellular macromolecule localization, GOslim:biological_process	GO_BP	1.48e-22	2.67e-20
PROTEIN_TRANSPORT(1159)	GO:0015031 protein transport, GOslim:biological_process	GO_BP	2.43e-21	4.23e-19
ESTABLISHMENT_OF_PROTEIN_LOCALIZATION(1159)	GO:0045184 establishment of protein localization, GOslim:biological_process	GO_BP	2.43e-21	4.23e-19
HETEROCYCLE_METABOLIC_PROCESS(1020)	GO:0046483 heterocycle metabolic process, GOslim:biological_process	GO_BP	2.79e-21	4.78e-19
EMBRYO_SAC_EGG_CELL_DIFFERENTIATION(139)	GO:0009560 embryo sac egg cell differentiation, GOslim:biological_process	GO_BP	9.82e-21	1.65e-18
FEMALE_GAMETE_GENERATION(141)	GO:0007292 female gamete generation, GOslim:biological_process	GO_BP	1.46e-20	2.41e-18
CELL-CELL_JUNCTION(850)	GO:0005911 cell-cell junction, GOslim:cellular_component	GO_CC	1.6e-19	6.22e-18
CELL_JUNCTION(853)	GO:0030054 cell junction, GOslim:cellular_component	GO_CC	1.94e-19	7.28e-18
PROTEIN_LOCALIZATION(1214)	GO:0008104 protein localization, GOslim:biological_process	GO_BP	4.93e-20	8.04e-18
PLASMODESMA(848)	GO:0009506 plasmodesma, GOslim:cellular_component	GO_CC	4.81e-19	1.7e-17
SYMPLAST(848)	GO:0055044 symplast, GOslim:cellular_component	GO_CC	4.81e-19	1.7e-17
MITOCHONDRIAL_TRANSPORT(153)	GO:0006839 mitochondrial transport, GOslim:biological_process	GO_BP	1.38e-19	2.22e-17
CELLULAR_MACROMOLECULE_BIOSYNTHETIC_PROCESS(5231)	GO:0034645 cellular macromolecule biosynthetic process, GOslim:biological_process	GO_BP	2.45e-19	3.87e-17
INTRACELLULAR_TRANSPORT(1422)	GO:0046907 intracellular transport, GOslim:biological_process	GO_BP	2.88e-19	4.47e-17
PLASMA_MEMBRANE_PART(1061)	GO:0044459 plasma membrane part, GOslim:cellular_component	GO_CC	3.09e-18	1.05e-16
MACROMOLECULE_BIOSYNTHETIC_PROCESS(5300)	GO:0009059 macromolecule biosynthetic process, GOslim:biological_process	GO_BP	1.28e-18	1.95e-16
MACROMOLECULE_LOCALIZATION(1528)	GO:0033036 macromolecule localization, GOslim:biological_process	GO_BP	1.25e-17	1.89e-15
ESTABLISHMENT_OF_LOCALIZATION_IN_CELL(1553)	GO:0051649 establishment of localization in cell, GOslim:biological_process	GO_BP	1.37e-17	2.03e-15
DEFENSE_RESPONSE,_INCOMPATIBLE_INTERACTION(535)	GO:0009814 defense response, incompatible interaction, GOslim:biological_process	GO_BP	2.57e-17	3.77e-15
GAMETE_GENERATION(189)	GO:0007276 gamete generation, GOslim:biological_process	GO_BP	4.54e-17	6.55e-15
CELLULAR_LOCALIZATION(1611)	GO:0051641 cellular localization, GOslim:biological_process	GO_BP	5.85e-17	8.33e-15
SYSTEMIC_ACQUIRED_RESISTANCE(444)	GO:0009627 systemic acquired resistance, GOslim:biological_process	GO_BP	6.64e-17	9.32e-15
CLEAVAGE_INVOLVED_IN_RRNA_PROCESSING(18)	GO:0000469 cleavage involved in rRNA processing, GOslim:biological_process	GO_BP	9.01e-17	1.25e-14
RESPONSE_TO_ENDOPLASMIC_RETICULUM_STRESS(351)	GO:0034976 response to endoplasmic reticulum stress, GOslim:biological_process	GO_BP	4.29e-16	5.84e-14
KARYOGAMY(54)	GO:0000741 karyogamy, GOslim:biological_process	GO_BP	4.33e-16	5.84e-14
ORGANELLE_FUSION(55)	GO:0048284 organelle fusion, GOslim:biological_process	GO_BP	5.84e-16	7.76e-14
ENDONUCLEOLYTIC_CLEAVAGE_INVOLVED_IN_RRNA_PROCESSING(17)	GO:0000478 endonucleolytic cleavage involved in rRNA processing, GOslim:biological_process	GO_BP	9e-16	1.18e-13
RNA_EXPORT_FROM_NUCLEUS(68)	GO:0006405 RNA export from nucleus, GOslim:biological_process	GO_BP	2.01e-15	2.48e-13
RNA_TRANSPORT(68)	GO:0050658 RNA transport, GOslim:biological_process	GO_BP	2.01e-15	2.48e-13
ESTABLISHMENT_OF_RNA_LOCALIZATION(68)	GO:0051236 establishment of RNA localization, GOslim:biological_process	GO_BP	2.01e-15	2.48e-13
NUCLEIC_ACID_TRANSPORT(68)	GO:0050657 nucleic acid transport, GOslim:biological_process	GO_BP	2.01e-15	2.48e-13
RNA_LOCALIZATION(68)	GO:0006403 RNA localization, GOslim:biological_process	GO_BP	2.01e-15	2.48e-13
NUCLEAR_EXPORT(72)	GO:0051168 nuclear export, GOslim:biological_process	GO_BP	5.4e-15	6.57e-13
GAMETOPHYTE_DEVELOPMENT(524)	GO:0048229 gametophyte development, GOslim:biological_process	GO_BP	8.63e-15	1.04e-12
SEXUAL_REPRODUCTION(245)	GO:0019953 sexual reproduction, GOslim:biological_process	GO_BP	9.76e-15	1.16e-12
VACUOLE(854)	GO:0005773 vacuole, GOslim:cellular_component	GO_CC	1.66e-12	5.51e-11
NUCLEUS_ORGANIZATION(86)	GO:0006997 nucleus organization, GOslim:biological_process	GO_BP	9.09e-13	1.07e-10
MULTICELLULAR_ORGANISMAL_REPRODUCTIVE_PROCESS(374)	GO:0048609 multicellular organismal reproductive process, GOslim:biological_process	GO_BP	9.6e-13	1.11e-10
MULTICELLULAR_ORGANISM_REPRODUCTION(401)	GO:0032504 multicellular organism reproduction, GOslim:biological_process	GO_BP	7.29e-12	8.37e-10
MRNA_EXPORT_FROM_NUCLEUS(61)	GO:0006406 mRNA export from nucleus, GOslim:biological_process	GO_BP	2.29e-11	2.58e-09
MRNA_TRANSPORT(61)	GO:0051028 mRNA transport, GOslim:biological_process	GO_BP	2.29e-11	2.58e-09
VACUOLAR_MEMBRANE(482)	GO:0005774 vacuolar membrane, GOslim:cellular_component	GO_CC	1.26e-10	4.06e-09
VACUOLAR_PART(485)	GO:0044437 vacuolar part, GOslim:cellular_component	GO_CC	1.51e-10	4.72e-09
RESPONSE_TO_OTHER_ORGANISM(1411)	GO:0051707 response to other organism, GOslim:biological_process	GO_BP	1.53e-10	1.7e-08
CELLULAR_PROCESS_INVOLVED_IN_REPRODUCTION(411)	GO:0048610 cellular process involved in reproduction, GOslim:biological_process	GO_BP	1.8e-10	1.98e-08
ORGANELLE_ORGANIZATION(2037)	GO:0006996 organelle organization, GOslim:biological_process	GO_BP	1.94e-10	2.11e-08
INNATE_IMMUNE_RESPONSE(926)	GO:0045087 innate immune response, GOslim:biological_process	GO_BP	2.85e-10	3.06e-08
SALICYLIC_ACID_BIOSYNTHETIC_PROCESS(209)	GO:0009697 salicylic acid biosynthetic process, GOslim:biological_process	GO_BP	2.92e-10	3.1e-08
MULTI-ORGANISM_PROCESS(1804)	GO:0051704 multi-organism process, GOslim:biological_process	GO_BP	4.49e-10	4.73e-08
MEMBRANE-BOUNDED_ORGANELLE(16614)	GO:0043227 membrane-bounded organelle, GOslim:cellular_component	GO_CC	2.36e-09	7.18e-08
IMMUNE_RESPONSE(980)	GO:0006955 immune response, GOslim:biological_process	GO_BP	9.54e-10	9.84e-08
IMMUNE_SYSTEM_PROCESS(980)	GO:0002376 immune system process, GOslim:biological_process	GO_BP	9.54e-10	9.84e-08
SALICYLIC_ACID_METABOLIC_PROCESS(222)	GO:0009696 salicylic acid metabolic process, GOslim:biological_process	GO_BP	9.71e-10	9.91e-08
INTRACELLULAR_MEMBRANE-BOUNDED_ORGANELLE(16608)	GO:0043231 intracellular membrane-bounded organelle, GOslim:cellular_component	GO_CC	3.41e-09	1.01e-07
CELL_WALL(616)	GO:0005618 cell wall, GOslim:cellular_component	GO_CC	5.7e-09	1.65e-07
EXTERNAL_ENCAPSULATING_STRUCTURE(619)	GO:0030312 external encapsulating structure, GOslim:cellular_component	GO_CC	6.55e-09	1.85e-07
PURINE_NUCLEOTIDE_BIOSYNTHETIC_PROCESS(125)	GO:0006164 purine nucleotide biosynthetic process, GOslim:biological_process	GO_BP	2.31e-09	2.33e-07
RIBOSOMAL_SMALL_SUBUNIT_BIOGENESIS(13)	GO:0042274 ribosomal small subunit biogenesis, GOslim:biological_process	GO_BP	2.55e-09	2.55e-07
PLASMA_MEMBRANE(3704)	GO:0005886 plasma membrane, GOslim:cellular_component	GO_CC	1.15e-08	3.17e-07
PROTEIN_DENEDDYLATION(101)	GO:0000338 protein deneddylation, GOslim:biological_process	GO_BP	3.24e-09	3.18e-07
CULLIN_DENEDDYLATION(101)	GO:0010388 cullin deneddylation, GOslim:biological_process	GO_BP	3.24e-09	3.18e-07
DEFENSE_RESPONSE(1644)	GO:0006952 defense response, GOslim:biological_process	GO_BP	7.43e-09	7.22e-07
PROTEIN_FOLDING(338)	GO:0006457 protein folding, GOslim:biological_process	GO_BP	8.2e-09	7.89e-07
RESPONSE_TO_BIOTIC_STIMULUS(1675)	GO:0009607 response to biotic stimulus, GOslim:biological_process	GO_BP	3.35e-08	3.19e-06
TRNA_METABOLIC_PROCESS(158)	GO:0006399 tRNA metabolic process, GOslim:biological_process	GO_BP	7.91e-08	7.47e-06
MEMBRANE(6079)	GO:0016020 membrane, GOslim:cellular_component	GO_CC	2.93e-07	7.87e-06
MAPK_CASCADE(209)	GO:0000165 MAPK cascade, GOslim:biological_process	GO_BP	8.91e-08	8.34e-06
NUCLEOBASE-CONTAINING_COMPOUND_TRANSPORT(238)	GO:0015931 nucleobase-containing compound transport, GOslim:biological_process	GO_BP	2.08e-07	1.93e-05
INTRACELLULAR_PROTEIN_KINASE_CASCADE(223)	GO:0007243 intracellular protein kinase cascade, GOslim:biological_process	GO_BP	2.58e-07	2.37e-05
CUL4-RING_UBIQUITIN_LIGASE_COMPLEX(121)	GO:0080008 Cul4-RING ubiquitin ligase complex, GOslim:cellular_component	GO_CC	9.22e-07	2.42e-05
MITOCHONDRION(3094)	GO:0005739 mitochondrion, GOslim:cellular_component	GO_CC	2.5e-06	6.4e-05
POLAR_NUCLEUS_FUSION(22)	GO:0010197 polar nucleus fusion, GOslim:biological_process	GO_BP	9.13e-07	8.31e-05
MATURATION_OF_SSU-RRNA_FROM_TRICISTRONIC_RRNA_TRANSCRIPT_(SSU-RRNA,_5.8S_RRNA,_LSU-RRNA)(8)	GO:0000462 maturation of SSU-rRNA from tricistronic rRNA transcript (SSU-rRNA, 5.8S rRNA, LSU-rRNA), GOslim:biological_process	GO_BP	9.26e-07	8.35e-05
EMBRYO_SAC_CENTRAL_CELL_DIFFERENTIATION(23)	GO:0009559 embryo sac central cell differentiation, GOslim:biological_process	GO_BP	1.2e-06	0.000107
MATURATION_OF_SSU-RRNA(9)	GO:0030490 maturation of SSU-rRNA, GOslim:biological_process	GO_BP	1.51e-06	0.000134
PHOTOMORPHOGENESIS(232)	GO:0009640 photomorphogenesis, GOslim:biological_process	GO_BP	1.69e-06	0.000149
RESPONSE_TO_BACTERIUM(572)	GO:0009617 response to bacterium, GOslim:biological_process	GO_BP	1.79e-06	0.000156
PURINE_NUCLEOTIDE_METABOLIC_PROCESS(217)	GO:0006163 purine nucleotide metabolic process, GOslim:biological_process	GO_BP	2.16e-06	0.000186
ORGANELLE_MEMBRANE(1320)	GO:0031090 organelle membrane, GOslim:cellular_component	GO_CC	1.05e-05	0.000262
RRNA_TRANSPORT(5)	GO:0051029 rRNA transport, GOslim:biological_process	GO_BP	3.12e-06	0.000265
RRNA_EXPORT_FROM_NUCLEUS(5)	GO:0006407 rRNA export from nucleus, GOslim:biological_process	GO_BP	3.12e-06	0.000265
REGULATION_OF_HYDROGEN_PEROXIDE_METABOLIC_PROCESS(187)	GO:0010310 regulation of hydrogen peroxide metabolic process, GOslim:biological_process	GO_BP	3.41e-06	0.000285
RESPONSE_TO_HIGH_LIGHT_INTENSITY(224)	GO:0009644 response to high light intensity, GOslim:biological_process	GO_BP	3.42e-06	0.000285
REGULATION_OF_OXYGEN_AND_REACTIVE_OXYGEN_SPECIES_METABOLIC_PROCESS(188)	GO:0080010 regulation of oxygen and reactive oxygen species metabolic process, GOslim:biological_process	GO_BP	3.66e-06	0.000303
PROTEIN_MATURATION(79)	GO:0051604 protein maturation, GOslim:biological_process	GO_BP	5.93e-06	0.000487
DEVELOPMENTAL_PROCESS_INVOLVED_IN_REPRODUCTION(2026)	GO:0003006 developmental process involved in reproduction, GOslim:biological_process	GO_BP	6.31e-06	0.000514
NUCLEOPLASM(177)	GO:0005654 nucleoplasm, GOslim:cellular_component	GO_CC	2.15e-05	0.000527
CELLULAR_COMPONENT_ORGANIZATION(3130)	GO:0016043 cellular component organization, GOslim:biological_process	GO_BP	6.92e-06	0.00056
CULLIN-RING_UBIQUITIN_LIGASE_COMPLEX(161)	GO:0031461 cullin-RING ubiquitin ligase complex, GOslim:cellular_component	GO_CC	2.54e-05	0.00061
NUCLEOPLASM_PART(162)	GO:0044451 nucleoplasm part, GOslim:cellular_component	GO_CC	2.72e-05	0.00064
MEMBRANE_PART(2436)	GO:0044425 membrane part, GOslim:cellular_component	GO_CC	2.79e-05	0.000641
CHLOROPLAST(3889)	GO:0009507 chloroplast, GOslim:cellular_component	GO_CC	3.02e-05	0.00068
PLASTID(3966)	GO:0009536 plastid, GOslim:cellular_component	GO_CC	3.58e-05	0.000791
PROTEIN_MODIFICATION_BY_SMALL_PROTEIN_REMOVAL(184)	GO:0070646 protein modification by small protein removal, GOslim:biological_process	GO_BP	9.87e-06	0.000792
REPRODUCTIVE_PROCESS(2198)	GO:0022414 reproductive process, GOslim:biological_process	GO_BP	1.02e-05	0.000812
RESPONSE_TO_HEAT(303)	GO:0009408 response to heat, GOslim:biological_process	GO_BP	1.03e-05	0.000812
RESPONSE_TO_STRESS(4037)	GO:0006950 response to stress, GOslim:biological_process	GO_BP	1.2e-05	0.000938
NUCLEAR_BODY(42)	GO:0016604 nuclear body, GOslim:cellular_component	GO_CC	5.21e-05	0.00113
SYSTEMIC_ACQUIRED_RESISTANCE,_SALICYLIC_ACID_MEDIATED_SIGNALING_PATHWAY(251)	GO:0009862 systemic acquired resistance, salicylic acid mediated signaling pathway, GOslim:biological_process	GO_BP	1.71e-05	0.00133
RNA_3'-END_PROCESSING(25)	GO:0031123 RNA 3'-end processing, GOslim:biological_process	GO_BP	1.85e-05	0.00143
REPRODUCTION(2245)	GO:0000003 reproduction, GOslim:biological_process	GO_BP	2.28e-05	0.00172
NCRNA_3'-END_PROCESSING(9)	GO:0043628 ncRNA 3'-end processing, GOslim:biological_process	GO_BP	2.27e-05	0.00172
RIBOSOME_ASSEMBLY(9)	GO:0042255 ribosome assembly, GOslim:biological_process	GO_BP	2.27e-05	0.00172
RESPONSE_TO_LIGHT_INTENSITY(278)	GO:0009642 response to light intensity, GOslim:biological_process	GO_BP	2.4e-05	0.0018
DEFENSE_RESPONSE_TO_BACTERIUM(390)	GO:0042742 defense response to bacterium, GOslim:biological_process	GO_BP	2.82e-05	0.00209
ENDONUCLEOLYTIC_CLEAVAGE_IN_ITS1_TO_SEPARATE_SSU-RRNA_FROM_5.8S_RRNA_AND_LSU-RRNA_FROM_TRICISTRONIC_RRNA_TRANSCRIPT_(SSU-RRNA,_5.8S_RRNA,_LSU-RRNA)(4)	GO:0000447 endonucleolytic cleavage in ITS1 to separate SSU-rRNA from 5.8S rRNA and LSU-rRNA from tricistronic rRNA transcript (SSU-rRNA, 5.8S rRNA, LSU-rRNA), GOslim:biological_process	GO_BP	3.33e-05	0.00239
MATURATION_OF_5.8S_RRNA_FROM_TRICISTRONIC_RRNA_TRANSCRIPT_(SSU-RRNA,_5.8S_RRNA,_LSU-RRNA)(4)	GO:0000466 maturation of 5.8S rRNA from tricistronic rRNA transcript (SSU-rRNA, 5.8S rRNA, LSU-rRNA), GOslim:biological_process	GO_BP	3.33e-05	0.00239
MATURATION_OF_5.8S_RRNA(4)	GO:0000460 maturation of 5.8S rRNA, GOslim:biological_process	GO_BP	3.33e-05	0.00239
ENDONUCLEOLYTIC_CLEAVAGE_OF_TRICISTRONIC_RRNA_TRANSCRIPT_(SSU-RRNA,_5.8S_RRNA,_LSU-RRNA)(4)	GO:0000479 endonucleolytic cleavage of tricistronic rRNA transcript (SSU-rRNA, 5.8S rRNA, LSU-rRNA), GOslim:biological_process	GO_BP	3.33e-05	0.00239
ENDONUCLEOLYTIC_CLEAVAGE_TO_GENERATE_MATURE_3'-END_OF_SSU-RRNA_FROM_(SSU-RRNA,_5.8S_RRNA,_LSU-RRNA)(4)	GO:0000461 endonucleolytic cleavage to generate mature 3'-end of SSU-rRNA from (SSU-rRNA, 5.8S rRNA, LSU-rRNA), GOslim:biological_process	GO_BP	3.33e-05	0.00239
PRERIBOSOME(7)	GO:0030684 preribosome, GOslim:cellular_component	GO_CC	0.000147	0.00313
NEGATIVE_REGULATION_OF_DEFENSE_RESPONSE(273)	GO:0031348 negative regulation of defense response, GOslim:biological_process	GO_BP	5.35e-05	0.00381
RRNA_3'-END_PROCESSING(5)	GO:0031125 rRNA 3'-end processing, GOslim:biological_process	GO_BP	5.87e-05	0.00415
CELLULAR_RESPONSE_TO_STRESS(1431)	GO:0033554 cellular response to stress, GOslim:biological_process	GO_BP	6.07e-05	0.00426
DEFENSE_RESPONSE_TO_FUNGUS(342)	GO:0050832 defense response to fungus, GOslim:biological_process	GO_BP	6.33e-05	0.00441
ORGANELLE_ENVELOPE_LUMEN(8)	GO:0031970 organelle envelope lumen, GOslim:cellular_component	GO_CC	0.000216	0.00443
MITOCHONDRIAL_INTERMEMBRANE_SPACE(8)	GO:0005758 mitochondrial intermembrane space, GOslim:cellular_component	GO_CC	0.000216	0.00443
MITOCHONDRIAL_MEMBRANE_ORGANIZATION(12)	GO:0007006 mitochondrial membrane organization, GOslim:biological_process	GO_BP	6.56e-05	0.00454
TRANSCRIPTION_FACTOR_IMPORT_INTO_NUCLEUS(46)	GO:0042991 transcription factor import into nucleus, GOslim:biological_process	GO_BP	9.19e-05	0.00632
RIBOSOMAL_SMALL_SUBUNIT_ASSEMBLY(6)	GO:0000028 ribosomal small subunit assembly, GOslim:biological_process	GO_BP	9.57e-05	0.00653
REGULATION_OF_RESPONSE_TO_STRESS(544)	GO:0080134 regulation of response to stress, GOslim:biological_process	GO_BP	0.000104	0.00704
MITOCHONDRIAL_INTERMEMBRANE_SPACE_PROTEIN_TRANSPORTER_COMPLEX(3)	GO:0042719 mitochondrial intermembrane space protein transporter complex, GOslim:cellular_component	GO_CC	0.000364	0.00734
PROTEIN_IMPORT_INTO_MITOCHONDRIAL_INNER_MEMBRANE(7)	GO:0045039 protein import into mitochondrial inner membrane, GOslim:biological_process	GO_BP	0.000147	0.00992
EMBRYO_DEVELOPMENT(631)	GO:0009790 embryo development, GOslim:biological_process	GO_BP	0.000148	0.00993
PROTEIN_MODIFICATION_BY_SMALL_PROTEIN_CONJUGATION_OR_REMOVAL(413)	GO:0070647 protein modification by small protein conjugation or removal, GOslim:biological_process	GO_BP	0.000168	0.0111
NUCLEUS(9320)	GO:0005634 nucleus, GOslim:cellular_component	GO_CC	0.000581	0.0115
NEGATIVE_REGULATION_OF_RESPONSE_TO_STIMULUS(346)	GO:0048585 negative regulation of response to stimulus, GOslim:biological_process	GO_BP	0.000188	0.0124
SALICYLIC_ACID_MEDIATED_SIGNALING_PATHWAY(349)	GO:0009863 salicylic acid mediated signaling pathway, GOslim:biological_process	GO_BP	0.000212	0.0139
INNER_MITOCHONDRIAL_MEMBRANE_ORGANIZATION(8)	GO:0007007 inner mitochondrial membrane organization, GOslim:biological_process	GO_BP	0.000216	0.0141
RESPONSE_TO_SALICYLIC_ACID_STIMULUS(470)	GO:0009751 response to salicylic acid stimulus, GOslim:biological_process	GO_BP	0.000226	0.0147
CELLULAR_RESPONSE_TO_SALICYLIC_ACID_STIMULUS(351)	GO:0071446 cellular response to salicylic acid stimulus, GOslim:biological_process	GO_BP	0.000229	0.0147
RESPONSE_TO_HYDROGEN_PEROXIDE(263)	GO:0042542 response to hydrogen peroxide, GOslim:biological_process	GO_BP	0.000253	0.0162
DETECTION_OF_BIOTIC_STIMULUS(104)	GO:0009595 detection of biotic stimulus, GOslim:biological_process	GO_BP	0.000279	0.0177
CELL_DIFFERENTIATION(1116)	GO:0030154 cell differentiation, GOslim:biological_process	GO_BP	0.000291	0.0184
90S_PRERIBOSOME(5)	GO:0030686 90S preribosome, GOslim:cellular_component	GO_CC	0.00098	0.0191
REGULATION_OF_DEFENSE_RESPONSE(529)	GO:0031347 regulation of defense response, GOslim:biological_process	GO_BP	0.000304	0.0191
REGULATION_OF_FLOWER_DEVELOPMENT(359)	GO:0009909 regulation of flower development, GOslim:biological_process	GO_BP	0.000309	0.0193
RESPONSE_TO_TEMPERATURE_STIMULUS(955)	GO:0009266 response to temperature stimulus, GOslim:biological_process	GO_BP	0.000327	0.0203
MULTICELLULAR_ORGANISMAL_DEVELOPMENT(3807)	GO:0007275 multicellular organismal development, GOslim:biological_process	GO_BP	0.000329	0.0203
RIBONUCLEOPROTEIN_COMPLEX_ASSEMBLY(19)	GO:0022618 ribonucleoprotein complex assembly, GOslim:biological_process	GO_BP	0.000385	0.0236
UBIQUITIN_LIGASE_COMPLEX(234)	GO:0000151 ubiquitin ligase complex, GOslim:cellular_component	GO_CC	0.0013	0.0248
RNA_SPLICING,_VIA_TRANSESTERIFICATION_REACTIONS_WITH_BULGED_ADENOSINE_AS_NUCLEOPHILE(130)	GO:0000377 RNA splicing, via transesterification reactions with bulged adenosine as nucleophile, GOslim:biological_process	GO_BP	0.000472	0.0282
RNA_SPLICING,_VIA_TRANSESTERIFICATION_REACTIONS(130)	GO:0000375 RNA splicing, via transesterification reactions, GOslim:biological_process	GO_BP	0.000472	0.0282
TRANSLATIONAL_INITIATION(76)	GO:0006413 translational initiation, GOslim:biological_process	GO_BP	0.000467	0.0282
RNA_SPLICING(300)	GO:0008380 RNA splicing, GOslim:biological_process	GO_BP	0.000465	0.0282
RESPONSE_TO_RADIATION(1257)	GO:0009314 response to radiation, GOslim:biological_process	GO_BP	0.000493	0.0293
RESPONSE_TO_LIGHT_STIMULUS(1182)	GO:0009416 response to light stimulus, GOslim:biological_process	GO_BP	0.000602	0.0356
EMBRYO_DEVELOPMENT_ENDING_IN_SEED_DORMANCY(557)	GO:0009793 embryo development ending in seed dormancy, GOslim:biological_process	GO_BP	0.000675	0.0397
REGULATION_OF_RESPONSE_TO_STIMULUS(662)	GO:0048583 regulation of response to stimulus, GOslim:biological_process	GO_BP	0.000679	0.0397
TRNA_AMINOACYLATION_FOR_PROTEIN_TRANSLATION(66)	GO:0006418 tRNA aminoacylation for protein translation, GOslim:biological_process	GO_BP	0.000831	0.0483
MULTICELLULAR_ORGANISMAL_PROCESS(3963)	GO:0032501 multicellular organismal process, GOslim:biological_process	GO_BP	0.00085	0.0491

## Sheet: day 4, 9 h, down
Gene Set Name(NO. Genes)	Description	Category	p value	FDR
CHLOROPLAST(3889)	GO:0009507 chloroplast, GOslim:cellular_component	GO_CC	1.04e-10	7.25e-08
PLASTID(3966)	GO:0009536 plastid, GOslim:cellular_component	GO_CC	2.54e-10	8.85e-08
CHLOROPHYLL_CATABOLIC_PROCESS(58)	GO:0015996 chlorophyll catabolic process, GOslim:biological_process	GO_BP	2.25e-11	9.84e-08
PORPHYRIN-CONTAINING_COMPOUND_CATABOLIC_PROCESS(62)	GO:0006787 porphyrin-containing compound catabolic process, GOslim:biological_process	GO_BP	4.26e-11	9.84e-08
TETRAPYRROLE_CATABOLIC_PROCESS(62)	GO:0033015 tetrapyrrole catabolic process, GOslim:biological_process	GO_BP	4.26e-11	9.84e-08
PIGMENT_CATABOLIC_PROCESS(58)	GO:0046149 pigment catabolic process, GOslim:biological_process	GO_BP	2.25e-11	9.84e-08
CHLOROPLAST_PART(1210)	GO:0044434 chloroplast part, GOslim:cellular_component	GO_CC	4.8e-09	1.11e-06
PLASTID_PART(1251)	GO:0044435 plastid part, GOslim:cellular_component	GO_CC	1.07e-08	1.86e-06
CELLULAR_NITROGEN_COMPOUND_CATABOLIC_PROCESS(88)	GO:0044270 cellular nitrogen compound catabolic process, GOslim:biological_process	GO_BP	1.23e-09	2.28e-06
COFACTOR_CATABOLIC_PROCESS(92)	GO:0051187 cofactor catabolic process, GOslim:biological_process	GO_BP	1.89e-09	2.92e-06
CHLOROPLAST_ENVELOPE(572)	GO:0009941 chloroplast envelope, GOslim:cellular_component	GO_CC	7.85e-08	1.09e-05
PLASTID_ENVELOPE(597)	GO:0009526 plastid envelope, GOslim:cellular_component	GO_CC	1.56e-07	1.81e-05
CHLOROPHYLL_METABOLIC_PROCESS(188)	GO:0015994 chlorophyll metabolic process, GOslim:biological_process	GO_BP	2.31e-07	0.000305
CELLULAR_CATABOLIC_PROCESS(2088)	GO:0044248 cellular catabolic process, GOslim:biological_process	GO_BP	6.75e-07	0.000779
PORPHYRIN-CONTAINING_COMPOUND_METABOLIC_PROCESS(225)	GO:0006778 porphyrin-containing compound metabolic process, GOslim:biological_process	GO_BP	1.41e-06	0.00114
TETRAPYRROLE_METABOLIC_PROCESS(226)	GO:0033013 tetrapyrrole metabolic process, GOslim:biological_process	GO_BP	1.47e-06	0.00114
HETEROCYCLE_CATABOLIC_PROCESS(266)	GO:0046700 heterocycle catabolic process, GOslim:biological_process	GO_BP	1.3e-06	0.00114
COFACTOR_METABOLIC_PROCESS(749)	GO:0051186 cofactor metabolic process, GOslim:biological_process	GO_BP	1.48e-06	0.00114
CATABOLIC_PROCESS(2175)	GO:0009056 catabolic process, GOslim:biological_process	GO_BP	1.89e-06	0.00135
CYTOPLASM(11643)	GO:0005737 cytoplasm, GOslim:cellular_component	GO_CC	1.41e-05	0.0014
PIGMENT_METABOLIC_PROCESS(360)	GO:0042440 pigment metabolic process, GOslim:biological_process	GO_BP	6.5e-06	0.00429
ORGANELLE_ENVELOPE(925)	GO:0031967 organelle envelope, GOslim:cellular_component	GO_CC	0.000104	0.00806
ENVELOPE(925)	GO:0031975 envelope, GOslim:cellular_component	GO_CC	0.000104	0.00806
PLASTID_THYLAKOID_MEMBRANE(323)	GO:0055035 plastid thylakoid membrane, GOslim:cellular_component	GO_CC	0.00078	0.0493
CHLOROPLAST_THYLAKOID_MEMBRANE(322)	GO:0009535 chloroplast thylakoid membrane, GOslim:cellular_component	GO_CC	0.000762	0.0493
