# Supplementary material for: Primed primary metabolism in systemic leaves: a functional systems analysis
Source: Sci Rep. 2018 Jan 9;8:216. doi: 10.1038/s41598-017-18397-5 (PMC5760635; doi:10.1038/s41598-017-18397-5)
Supplement: Supplementary file 3 — Supplementary Table S2 [file 41598_2017_18397_MOESM3_ESM.xls]

## Sheet: Title Page
		Primed primary metabolism in systemic leaves: a functional systems analysis
		Jens Schwachtje, Axel Fischer, Alexander Erban, Joachim Kopka
		Supplementary Table S2
		List of metabolites detected in systemic leaves.

## Sheet: metabolites
	mean and standard deviation (arbitrary units)																					Student´s t-test treatment vs. control						ANOVA on all groups
	day 3																day 4					day 3				day 4
	control		bacteria -treated		control		bacteria -treated		control		bacteria -treated		control		bacteria -treated		control		bacteria -treated									p-value < 0.05
	9 h				10 h				12 h				15 h				9 h					9 h	10 h	12 h	15 h	9 h
	mean	stddev	mean	stddev	mean	stddev	mean	stddev	mean	stddev	mean	stddev	mean	stddev	mean	stddev	mean	stddev	mean	stddev
Alanine, beta-	7.00487	1.34847	4.07887	1.51239	11.5733	4.17757	4.9793	2.08146	13.1885	2.23493	9.92124	3.31329	7.75677	1.27672	4.78117	1.4732	7.91206	1.71902	8.92347	1.74568		0.00380869	0.0173386	0.0514431	0.00164407	0.296179		yes
Fumaric acid	0.421039	0.0458125	9.62403	5.02197	1.17763	0.738642	11.108	5.00049	1.07131	1.0075	16.1867	7.30322	2.40776	1.05436	9.69459	3.31115	4.50084	2.67287	29.8084	13.9909		0.000691848	0.00227357	0.00213664	0.022377	0.000187519		yes
Glucose	21.4614	10.4736	4.72351	2.01251	40.5766	16.8493	7.97876	3.2408	24.6892	11.0729	15.8753	8.93521	21.3368	6.25902	9.40359	2.06739	50.387	30.7855	27.4864	6.57274		0.00156476	0.0140903	0.05812	0.000441166	0.0782955		yes
Glucose, 1,6-anhydro-, beta-	39.9127	7.66509	19.6099	10.9034	38.4737	25.3245	23.4074	17.0405	53.2994	25.5674	56.7016	24.2837	27.9288	12.9023	22.8779	11.8979	30.4388	4.36161	27.1663	10.1634		0.00287307	0.321208	0.802838	0.461109	0.448888		yes
Glyceric acid	2.73156	0.152607	4.68335	1.74766	4.26599	1.49574	4.17856	1.70738	15.4753	3.09619	13.3591	2.75393	16.9276	4.43882	10.2395	3.36567	8.22869	3.04244	17.5419	6.9396		0.0203127	0.931133	0.201571	0.0117569	0.00693183		yes
Glycine	42.4147	14.2232	18.7128	7.33342	15.9758	7.3631	8.9707	7.55107	33.3033	11.8376	15.6652	9.59671	31.9357	11.6	26.1608	32.9522	27.4228	6.45453	53.6843	21.631		0.00261534	0.166592	0.0098573	0.669617	0.00957304		yes
Leucine	25.9188	3.03953	nd	nd	15.1812	5.00158	nd	nd	18.6343	1.77704	15.4779	1.77669	15.1712	1.69289	14.955	1.71584	15.3716	1.75797	nd	nd		nd	nd	0.0549812	0.838567	nd		yes
Malic acid	1.00521	0.672066	12.977	5.82222	2.38402	1.89774	15.7605	8.67645	3.28169	1.93359	19.6485	10.1934	3.85032	2.06225	18.5049	6.89862	4.18848	2.24332	33.4661	12.2708		0.000135689	0.00195628	0.0214231	0.0125077	0.0105177		yes
Proline	29.8339	11.4099	5.90501	5.0132	37.9208	23.1098	5.02498	1.45934	33.2897	6.68789	12.4178	8.09537	33.3788	15.0165	14.5867	8.52735	19.6154	3.8474	20.3515	5.54464		0.000379142	0.0842488	0.000201432	0.113084	0.77781		yes
Shikimic acid	40.4122	3.66372	31.4711	10.0972	55.1419	9.73816	49.8217	23.5532	57.0552	7.35082	68.672	12.121	70.4911	17.419	60.2964	9.49688	51.3753	10.3888	67.1801	9.92643		0.0654529	0.694684	0.0509639	0.198978	0.0130771		yes
Sinapic acid, trans-	36.7977	11.5406	13.7813	6.10824	50.0006	31.8854	30.5567	23.5803	59.8105	23.5883	53.6133	24.2733	52.1752	18.725	26.5664	20.3722	51.1122	20.8726	41.7378	19.354		0.000765134	0.375484	0.636803	0.0783975	0.400671		yes
Sucrose	28.3642	6.21181	24.092	6.39358	43.0354	2.66274	37.3276	8.54371	51.4431	3.73731	51.4567	4.61071	65.2862	6.68607	51.6022	11.1736	56.6425	11.8957	60.1542	9.16555		0.249192	0.125419	0.995252	0.0166379	0.547683		yes
Threonic acid	8.99722	3.75979	19.4766	8.03042	23.4555	4.23772	48.977	16.5377	13.9688	1.90244	25.0685	9.09765	26.0258	15.361	28.7992	6.89271	27.4841	10.6473	43.347	15.3804		0.0139283	0.00306659	0.00822635	0.670696	0.044507		yes
Fructose-6-phosphate	nd	nd	nd	nd	29.8123	9.33167	nd	nd	36.4056	10.7203	29.2752	8.32824	30.1555	16.1267	nd	nd	26.7967	10.6082	43.6032	22.4888		nd	nd	0.284066	nd	0.155163		no
Glucose-6-phosphate	nd	nd	nd	nd	19.5883	10.2944	nd	nd	28.8508	7.94085	20.2859	10.1416	23.262	13.533	nd	nd	19.3589	8.84437	32.5024	13.7038		nd	nd	0.115473	nd	0.0543513		no
Alanine	nd	nd	nd	nd	4.47878	2.36188	4.88778	0.107239	15.0326	5.86629	9.47296	5.98836	37.4211	14.1035	26.0409	11.166	11.5651	6.63353	16.8851	7.33631		0.0847894	0.829544	0.213283	0.405219	0.0810746		yes
Maltose	8.75247	1.94836	nd	nd	14.2948	7.23964	10.223	6.84983	12.2192	2.69866	18.8826	2.22677	14.553	4.07274	12.3299	4.43565	20.5819	4.94111	19.0375	4.44993		nd	0.384837	0.000289859	0.34797	0.550358		yes
Glutamic acid	23.0421	13.1062	nd	nd	32.7746	12.8079	nd	nd	38.6634	13.4329	22.4399	10.113	37.3837	13.3578	11.6743	7.67856	51.7431	17.9366	74.0871	17.988		nd	nd	0.0219787	0.0212391	0.116456		yes
Glycolic acid	18.584	2.37965	20.8042	3.87788	23.466	5.69585	27.5325	9.81927	28.6621	2.40409	35.7094	6.61466	nd	nd	nd	nd	19.1414	4.90727	29.0992	8.41295		0.249566	0.399291	0.0212089	nd	0.0191301		yes
Phosphoric acid	25.7935	10.2683	19.7782	4.70296	27.0728	10.3344	11.4197	5.63565	29.991	12.4462	26.2503	9.12651	30.7303	13.3917	27.9213	11.2614	29.8684	12.7535	28.9584	10.0144		0.190265	0.0220591	0.533418	0.693286	0.884432		no
Putrescine	12.993	8.75821	3.75209	0.987615	15.4669	7.42463	3.87801	2.0043	24.2621	9.08194	12.4443	14.5672	7.20973	7.39452	5.02895	6.5794	5.15043	1.45279	7.57114	4.34833		0.0175322	0.22745	0.217215	0.57073	0.19457		yes
Serine	5.69251	2.93945	4.66786	0.84139	6.12041	7.60263	4.22308	1.12289	34.4359	15.0323	15.7454	8.53767	19.0914	19.7249	18.8803	25.8097	17.5068	17.038	19.3408	13.627		0.782383	0.690517	0.882774	0.133194	0.120862		no
Threonine	15.6146	10.8232	nd	nd	21.1308	13.5104	nd	nd	43.3257	5.24828	36.8174	23.503	42.2357	15.5733	35.9577	13.6706	28.4946	13.5597	48.7997	14.0974		nd	nd	0.488271	0.72785	0.0177165		yes
Valine	nd	nd	nd	nd	1.79776	0.685839	1.90158	0.58021	2.23173	0.559702	2.31585	0.555121	1.40979	0.316219	1.3395	1.09003	2.61123	0.617258	4.35777	1.61437		nd	0.805313	0.782505	0.323622	0.0202755		yes
Ornithine	22.787	7.16608	20.2628	10.7661	43.0848	10.4111	22.0969	9.52592	24.9926	8.04074	16.5177	5.02257	12.5009	8.95651	23.8342	13.703	43.9183	31.8519	36.2951	19.5367		0.641179	0.0202303	0.0837131	0.13957	0.626299		yes
