# Supplementary material for: Primed primary metabolism in systemic leaves: a functional systems analysis
Source: Sci Rep. 2018 Jan 9;8:216. doi: 10.1038/s41598-017-18397-5 (PMC5760635; doi:10.1038/s41598-017-18397-5)
Supplement: Supplementary file 4 — Supplementary Table S3 [file 41598_2017_18397_MOESM4_ESM.xls]

## Sheet: Title Page
	Primed primary metabolism in systemic leaves: a functional systems analysis
	Jens Schwachtje, Axel Fischer, Alexander Erban, Joachim Kopka
	Supplementary Table S3
	List of all significantly regulated genes.

## Sheet: day 3, 10 h, up
TAIR ID	symbol	time	condition	log2 FC, treatment vs. mock
AT1G05630	5PTASE13	day 3, 10 h	up	0.756241
AT1G30410	ABCC12	day 3, 10 h	up	0.784802
AT2G47800	ABCC4	day 3, 10 h	up	0.915309
AT4G15233	ABCG42	day 3, 10 h	up	0.933519
AT3G57330	ACA11	day 3, 10 h	up	0.845909
AT4G14400	ACD6	day 3, 10 h	up	1.40344
AT3G01990	ACR6	day 3, 10 h	up	1.26648
AT1G65360	AGL23	day 3, 10 h	up	1.90364
AT1G72330	ALAAT2	day 3, 10 h	up	0.969935
AT4G13510	AMT1	day 3, 10 h	up	0.840503
AT2G38290	AMT2	day 3, 10 h	up	1.1417
AT4G25000	AMY1	day 3, 10 h	up	1.26853
AT1G14370	APK2A	day 3, 10 h	up	1.06545
AT2G02800	APK2B	day 3, 10 h	up	0.565821
AT1G64810	APO1	day 3, 10 h	up	0.517954
AT4G26780	AR192	day 3, 10 h	up	1.01147
AT5G17060	ARFB1B	day 3, 10 h	up	0.756311
AT3G26600	ARO4	day 3, 10 h	up	0.694207
AT4G32200	ASY2	day 3, 10 h	up	0.832596
AT1G01210	AT1G01210	day 3, 10 h	up	0.607602
AT1G02360	AT1G02360	day 3, 10 h	up	1.4088
AT1G02870	AT1G02870	day 3, 10 h	up	0.711164
AT1G03400	AT1G03400	day 3, 10 h	up	0.463287
AT1G04480	AT1G04480	day 3, 10 h	up	0.478207
AT1G04540	AT1G04540	day 3, 10 h	up	1.87132
AT1G06000	AT1G06000	day 3, 10 h	up	1.02416
AT1G06640	AT1G06640	day 3, 10 h	up	0.875457
AT1G06830	AT1G06830	day 3, 10 h	up	1.50154
AT1G07650	AT1G07650	day 3, 10 h	up	0.538114
AT1G09330	AT1G09330	day 3, 10 h	up	0.409461
AT1G10050	AT1G10050	day 3, 10 h	up	0.641938
AT1G10340	AT1G10340	day 3, 10 h	up	1.64047
AT1G10490	AT1G10490	day 3, 10 h	up	0.93242
AT1G11330	AT1G11330	day 3, 10 h	up	1.78565
AT1G12990	AT1G12990	day 3, 10 h	up	0.700467
AT1G13470	AT1G13470	day 3, 10 h	up	2.50546
AT1G13550	AT1G13550	day 3, 10 h	up	2.55984
AT1G13750	AT1G13750	day 3, 10 h	up	0.818074
AT1G14170	AT1G14170	day 3, 10 h	up	0.731559
AT1G14250	AT1G14250	day 3, 10 h	up	2.23599
AT1G15120	AT1G15120	day 3, 10 h	up	0.47989
AT1G15250	AT1G15250	day 3, 10 h	up	0.645155
AT1G15790	AT1G15790	day 3, 10 h	up	1.24193
AT1G16000	AT1G16000	day 3, 10 h	up	0.672559
AT1G17430	AT1G17430	day 3, 10 h	up	0.620775
AT1G17490	AT1G17490	day 3, 10 h	up	0.523898
AT1G17610	AT1G17610	day 3, 10 h	up	0.815363
AT1G19240	AT1G19240	day 3, 10 h	up	0.604679
AT1G19960	AT1G19960	day 3, 10 h	up	0.991773
AT1G20100	AT1G20100	day 3, 10 h	up	0.764641
AT1G20580	AT1G20580	day 3, 10 h	up	0.351182
AT1G22950	AT1G22950	day 3, 10 h	up	0.473721
AT1G23830	AT1G23830	day 3, 10 h	up	1.30373
AT1G24147	AT1G24147	day 3, 10 h	up	1.50913
AT1G26200	AT1G26200	day 3, 10 h	up	1.56492
AT1G26470	AT1G26470	day 3, 10 h	up	0.627583
AT1G26880	AT1G26880	day 3, 10 h	up	0.578126
AT1G27330	AT1G27330	day 3, 10 h	up	1.18799
AT1G27350	AT1G27350	day 3, 10 h	up	0.570147
AT1G27435	AT1G27435	day 3, 10 h	up	0.388176
AT1G28395	AT1G28395	day 3, 10 h	up	0.720953
AT1G29240	AT1G29240	day 3, 10 h	up	1.49004
AT1G29320	AT1G29320	day 3, 10 h	up	0.948356
AT1G29418	AT1G29418	day 3, 10 h	up	0.739338
AT1G29715	AT1G29715	day 3, 10 h	up	1.60404
AT1G30960	AT1G30960	day 3, 10 h	up	0.87773
AT1G31220	AT1G31220	day 3, 10 h	up	0.693014
AT1G31540	AT1G31540	day 3, 10 h	up	0.82834
AT1G31660	AT1G31660	day 3, 10 h	up	0.866984
AT1G33610	AT1G33610	day 3, 10 h	up	1.03546
AT1G33840	AT1G33840	day 3, 10 h	up	2.50218
AT1G34420	AT1G34420	day 3, 10 h	up	1.99037
AT1G35710	AT1G35710	day 3, 10 h	up	2.07536
AT1G41880	AT1G41880	day 3, 10 h	up	0.553828
AT1G48210	AT1G48210	day 3, 10 h	up	1.01593
AT1G48570	AT1G48570	day 3, 10 h	up	0.966253
AT1G49750	AT1G49750	day 3, 10 h	up	0.727882
AT1G50180	AT1G50180	day 3, 10 h	up	1.03939
AT1G52630	AT1G52630	day 3, 10 h	up	0.572077
AT1G52780	AT1G52780	day 3, 10 h	up	0.762426
AT1G53710	AT1G53710	day 3, 10 h	up	0.499381
AT1G55450	AT1G55450	day 3, 10 h	up	0.794776
AT1G56120	AT1G56120	day 3, 10 h	up	1.69275
AT1G58225	AT1G58225	day 3, 10 h	up	2.53888
AT1G58602	AT1G58602	day 3, 10 h	up	0.761188
AT1G61350	AT1G61350	day 3, 10 h	up	0.386986
AT1G61430	AT1G61430	day 3, 10 h	up	0.66575
AT1G61990	AT1G61990	day 3, 10 h	up	0.390501
AT1G63810	AT1G63810	day 3, 10 h	up	0.700928
AT1G65030	AT1G65030	day 3, 10 h	up	0.788211
AT1G66880	AT1G66880	day 3, 10 h	up	1.19105
AT1G66920	AT1G66920	day 3, 10 h	up	1.20544
AT1G67000	AT1G67000	day 3, 10 h	up	1.58295
AT1G67120	AT1G67120	day 3, 10 h	up	0.817496
AT1G68585	AT1G68585	day 3, 10 h	up	0.672141
AT1G68600	AT1G68600	day 3, 10 h	up	1.53995
AT1G69550	AT1G69550	day 3, 10 h	up	0.555308
AT1G69730	AT1G69730	day 3, 10 h	up	0.95281
AT1G70600	AT1G70600	day 3, 10 h	up	0.568767
AT1G71850	AT1G71850	day 3, 10 h	up	0.920344
AT1G72910	AT1G72910	day 3, 10 h	up	1.18278
AT1G74280	AT1G74280	day 3, 10 h	up	0.729458
AT1G74300	AT1G74300	day 3, 10 h	up	0.578122
AT1G74400	AT1G74400	day 3, 10 h	up	1.80853
AT1G74440	AT1G74440	day 3, 10 h	up	1.08981
AT1G75580	AT1G75580	day 3, 10 h	up	1.00763
AT1G76960	AT1G76960	day 3, 10 h	up	2.90098
AT1G76970	AT1G76970	day 3, 10 h	up	1.10388
AT1G80130	AT1G80130	day 3, 10 h	up	1.21335
AT1G80150	AT1G80150	day 3, 10 h	up	0.688433
AT1G80750	AT1G80750	day 3, 10 h	up	0.526716
AT2G04390	AT2G04390	day 3, 10 h	up	0.381921
AT2G04495	AT2G04495	day 3, 10 h	up	2.01724
AT2G05120	AT2G05120	day 3, 10 h	up	0.602364
AT2G15042	AT2G15042	day 3, 10 h	up	0.842427
AT2G16660	AT2G16660	day 3, 10 h	up	2.03108
AT2G18220	AT2G18220	day 3, 10 h	up	0.639711
AT2G19130	AT2G19130	day 3, 10 h	up	0.932598
AT2G19730	AT2G19730	day 3, 10 h	up	0.564004
AT2G21550	AT2G21550	day 3, 10 h	up	1.13985
AT2G21850	AT2G21850	day 3, 10 h	up	1.61255
AT2G22360	AT2G22360	day 3, 10 h	up	0.361922
AT2G23200	AT2G23200	day 3, 10 h	up	0.626706
AT2G23680	AT2G23680	day 3, 10 h	up	1.44954
AT2G24160	AT2G24160	day 3, 10 h	up	1.15714
AT2G25220	AT2G25220	day 3, 10 h	up	1.41906
AT2G25510	AT2G25510	day 3, 10 h	up	1.04366
AT2G26190	AT2G26190	day 3, 10 h	up	1.1936
AT2G26440	AT2G26440	day 3, 10 h	up	1.57828
AT2G27775	AT2G27775	day 3, 10 h	up	0.894683
AT2G28940	AT2G28940	day 3, 10 h	up	0.71366
AT2G30540	AT2G30540	day 3, 10 h	up	1.77748
AT2G31725	AT2G31725	day 3, 10 h	up	0.758845
AT2G32220	AT2G32220	day 3, 10 h	up	0.803987
AT2G32380	AT2G32380	day 3, 10 h	up	0.769827
AT2G32487	AT2G32487	day 3, 10 h	up	1.06113
AT2G33847	AT2G33847	day 3, 10 h	up	1.54978
AT2G34340	AT2G34340	day 3, 10 h	up	1.57808
AT2G34400	AT2G34400	day 3, 10 h	up	0.983798
AT2G36170	AT2G36170	day 3, 10 h	up	0.554933
AT2G37990	AT2G37990	day 3, 10 h	up	0.659265
AT2G39420	AT2G39420	day 3, 10 h	up	1.67306
AT2G40260	AT2G40260	day 3, 10 h	up	0.967162
AT2G40270	AT2G40270	day 3, 10 h	up	0.86467
AT2G40360	AT2G40360	day 3, 10 h	up	0.7441
AT2G40520	AT2G40520	day 3, 10 h	up	1.17556
AT2G40600	AT2G40600	day 3, 10 h	up	0.639048
AT2G40700	AT2G40700	day 3, 10 h	up	0.659056
AT2G41082	AT2G41082	day 3, 10 h	up	1.5158
AT2G41090	AT2G41090	day 3, 10 h	up	1.26483
AT2G41410	AT2G41410	day 3, 10 h	up	1.17938
AT2G41670	AT2G41670	day 3, 10 h	up	0.946938
AT2G43850	AT2G43850	day 3, 10 h	up	0.900835
AT2G44290	AT2G44290	day 3, 10 h	up	1.32395
AT2G44380	AT2G44380	day 3, 10 h	up	2.07808
AT2G44400	AT2G44400	day 3, 10 h	up	1.93491
AT2G44670	AT2G44670	day 3, 10 h	up	0.824933
AT2G44820	AT2G44820	day 3, 10 h	up	0.357828
AT2G44860	AT2G44860	day 3, 10 h	up	0.646728
AT2G45030	AT2G45030	day 3, 10 h	up	0.631102
AT2G45710	AT2G45710	day 3, 10 h	up	0.532617
AT2G46380	AT2G46380	day 3, 10 h	up	0.709402
AT2G46420	AT2G46420	day 3, 10 h	up	0.742371
AT2G46600	AT2G46600	day 3, 10 h	up	0.914999
AT2G47880	AT2G47880	day 3, 10 h	up	2.18546
AT3G03560	AT3G03560	day 3, 10 h	up	0.583365
AT3G03855	AT3G03855	day 3, 10 h	up	1.04745
AT3G04210	AT3G04210	day 3, 10 h	up	1.01381
AT3G04480	AT3G04480	day 3, 10 h	up	0.689238
AT3G06530	AT3G06530	day 3, 10 h	up	0.929708
AT3G07110	AT3G07110	day 3, 10 h	up	0.549158
AT3G07195	AT3G07195	day 3, 10 h	up	1.4962
AT3G07580	AT3G07580	day 3, 10 h	up	1.45282
AT3G07860	AT3G07860	day 3, 10 h	up	0.99498
AT3G08870	AT3G08870	day 3, 10 h	up	0.899473
AT3G09720	AT3G09720	day 3, 10 h	up	0.685965
AT3G10090	AT3G10090	day 3, 10 h	up	0.754136
AT3G11402	AT3G11402	day 3, 10 h	up	2.01757
AT3G12040	AT3G12040	day 3, 10 h	up	0.714234
AT3G12965	AT3G12965	day 3, 10 h	up	0.897292
AT3G13230	AT3G13230	day 3, 10 h	up	0.92189
AT3G13437	AT3G13437	day 3, 10 h	up	1.64133
AT3G15080	AT3G15080	day 3, 10 h	up	0.766783
AT3G15536	AT3G15536	day 3, 10 h	up	2.4428
AT3G16080	AT3G16080	day 3, 10 h	up	0.659747
AT3G16565	AT3G16565	day 3, 10 h	up	0.867495
AT3G18020	AT3G18020	day 3, 10 h	up	0.750351
AT3G19250	AT3G19250	day 3, 10 h	up	1.11782
AT3G20510	AT3G20510	day 3, 10 h	up	0.742626
AT3G22235	AT3G22235	day 3, 10 h	up	1.55214
AT3G23530	AT3G23530	day 3, 10 h	up	0.64647
AT3G25510	AT3G25510	day 3, 10 h	up	1.39991
AT3G25940	AT3G25940	day 3, 10 h	up	0.762026
AT3G26360	AT3G26360	day 3, 10 h	up	0.541579
AT3G28480	AT3G28480	day 3, 10 h	up	0.781471
AT3G28940	AT3G28940	day 3, 10 h	up	0.495579
AT3G42860	AT3G42860	day 3, 10 h	up	0.922313
AT3G43740	AT3G43740	day 3, 10 h	up	0.470303
AT3G44010	AT3G44010	day 3, 10 h	up	0.5788
AT3G46540	AT3G46540	day 3, 10 h	up	0.509362
AT3G47348	AT3G47348	day 3, 10 h	up	0.733113
AT3G47480	AT3G47480	day 3, 10 h	up	1.61885
AT3G48080	AT3G48080	day 3, 10 h	up	1.69174
AT3G50280	AT3G50280	day 3, 10 h	up	2.435
AT3G51330	AT3G51330	day 3, 10 h	up	1.59775
AT3G51870	AT3G51870	day 3, 10 h	up	0.895946
AT3G51890	AT3G51890	day 3, 10 h	up	0.889745
AT3G52040	AT3G52040	day 3, 10 h	up	0.64707
AT3G56820	AT3G56820	day 3, 10 h	up	0.560572
AT3G57490	AT3G57490	day 3, 10 h	up	0.821955
AT3G57630	AT3G57630	day 3, 10 h	up	0.985189
AT3G57640	AT3G57640	day 3, 10 h	up	0.844941
AT3G57700	AT3G57700	day 3, 10 h	up	1.28322
AT3G59570	AT3G59570	day 3, 10 h	up	0.981036
AT3G59670	AT3G59670	day 3, 10 h	up	1.01249
AT3G60540	AT3G60540	day 3, 10 h	up	1.39147
AT3G60770	AT3G60770	day 3, 10 h	up	0.404554
AT3G61170	AT3G61170	day 3, 10 h	up	1.31407
AT3G61280	AT3G61280	day 3, 10 h	up	1.80779
AT3G61670	AT3G61670	day 3, 10 h	up	0.503398
AT3G62370	AT3G62370	day 3, 10 h	up	0.342964
AT3G62780	AT3G62780	day 3, 10 h	up	2.00052
AT3G63240	AT3G63240	day 3, 10 h	up	0.481093
AT4G00955	AT4G00955	day 3, 10 h	up	0.777445
AT4G01590	AT4G01590	day 3, 10 h	up	0.370113
AT4G01990	AT4G01990	day 3, 10 h	up	0.641598
AT4G02410	AT4G02410	day 3, 10 h	up	0.709836
AT4G02420	AT4G02420	day 3, 10 h	up	0.899226
AT4G02450	AT4G02450	day 3, 10 h	up	0.294894
AT4G02840	AT4G02840	day 3, 10 h	up	0.559193
AT4G04940	AT4G04940	day 3, 10 h	up	1.02625
AT4G08230	AT4G08230	day 3, 10 h	up	0.831906
AT4G08850	AT4G08850	day 3, 10 h	up	0.986104
AT4G09770	AT4G09770	day 3, 10 h	up	2.59723
AT4G10450	AT4G10450	day 3, 10 h	up	0.801156
AT4G10500	AT4G10500	day 3, 10 h	up	2.44813
AT4G10970	AT4G10970	day 3, 10 h	up	0.580859
AT4G11000	AT4G11000	day 3, 10 h	up	2.10292
AT4G11630	AT4G11630	day 3, 10 h	up	0.554685
AT4G12010	AT4G12010	day 3, 10 h	up	0.550081
AT4G12240	AT4G12240	day 3, 10 h	up	0.883145
AT4G12600	AT4G12600	day 3, 10 h	up	0.777761
AT4G13070	AT4G13070	day 3, 10 h	up	0.54053
AT4G14390	AT4G14390	day 3, 10 h	up	1.99247
AT4G14610	AT4G14610	day 3, 10 h	up	0.914293
AT4G16630	AT4G16630	day 3, 10 h	up	0.707832
AT4G16960	AT4G16960	day 3, 10 h	up	1.02357
AT4G17070	AT4G17070	day 3, 10 h	up	0.914721
AT4G19670	AT4G19670	day 3, 10 h	up	0.39154
AT4G21170	AT4G21170	day 3, 10 h	up	0.737749
AT4G22305	AT4G22305	day 3, 10 h	up	0.991273
AT4G22380	AT4G22380	day 3, 10 h	up	0.555192
AT4G24920	AT4G24920	day 3, 10 h	up	0.646668
AT4G24970	AT4G24970	day 3, 10 h	up	1.00279
AT4G25800	AT4G25800	day 3, 10 h	up	0.647941
AT4G26810	AT4G26810	day 3, 10 h	up	0.942738
AT4G27270	AT4G27270	day 3, 10 h	up	0.568853
AT4G29520	AT4G29520	day 3, 10 h	up	1.5748
AT4G30150	AT4G30150	day 3, 10 h	up	0.623349
AT4G30500	AT4G30500	day 3, 10 h	up	1.5255
AT4G30640	AT4G30640	day 3, 10 h	up	1.38809
AT4G30800	AT4G30800	day 3, 10 h	up	0.909452
AT4G31210	AT4G31210	day 3, 10 h	up	0.877396
AT4G31790	AT4G31790	day 3, 10 h	up	0.833035
AT4G32272	AT4G32272	day 3, 10 h	up	0.520281
AT4G33865	AT4G33865	day 3, 10 h	up	0.590985
AT4G35070	AT4G35070	day 3, 10 h	up	0.876867
AT4G36090	AT4G36090	day 3, 10 h	up	0.829956
AT4G36150	AT4G36150	day 3, 10 h	up	1.04421
AT4G37090	AT4G37090	day 3, 10 h	up	0.770202
AT4G38010	AT4G38010	day 3, 10 h	up	1.38134
AT4G38550	AT4G38550	day 3, 10 h	up	0.853979
AT4G39240	AT4G39240	day 3, 10 h	up	0.304084
AT4G39366	AT4G39366	day 3, 10 h	up	0.911908
AT4G39520	AT4G39520	day 3, 10 h	up	0.301315
AT5G01175	AT5G01175	day 3, 10 h	up	0.911129
AT5G02090	AT5G02090	day 3, 10 h	up	1.06544
AT5G02550	AT5G02550	day 3, 10 h	up	1.5506
AT5G02610	AT5G02610	day 3, 10 h	up	0.472435
AT5G02960	AT5G02960	day 3, 10 h	up	0.520133
AT5G03360	AT5G03360	day 3, 10 h	up	1.53246
AT5G06360	AT5G06360	day 3, 10 h	up	0.503938
AT5G06810	AT5G06810	day 3, 10 h	up	0.739426
AT5G07770	AT5G07770	day 3, 10 h	up	0.867158
AT5G08760	AT5G08760	day 3, 10 h	up	1.35304
AT5G10650	AT5G10650	day 3, 10 h	up	0.866188
AT5G10740	AT5G10740	day 3, 10 h	up	1.01012
AT5G10760	AT5G10760	day 3, 10 h	up	2.70852
AT5G11240	AT5G11240	day 3, 10 h	up	0.799242
AT5G14105	AT5G14105	day 3, 10 h	up	0.529018
AT5G14520	AT5G14520	day 3, 10 h	up	0.715161
AT5G15980	AT5G15980	day 3, 10 h	up	0.570569
AT5G16950	AT5G16950	day 3, 10 h	up	0.573897
AT5G17270	AT5G17270	day 3, 10 h	up	0.75531
AT5G17510	AT5G17510	day 3, 10 h	up	0.419309
AT5G18750	AT5G18750	day 3, 10 h	up	0.767581
AT5G19250	AT5G19250	day 3, 10 h	up	0.421725
AT5G19750	AT5G19750	day 3, 10 h	up	1.04621
AT5G20160	AT5G20160	day 3, 10 h	up	0.728847
AT5G20400	AT5G20400	day 3, 10 h	up	1.28735
AT5G24210	AT5G24210	day 3, 10 h	up	1.24276
AT5G24840	AT5G24840	day 3, 10 h	up	0.577736
AT5G24980	AT5G24980	day 3, 10 h	up	0.658136
AT5G25440	AT5G25440	day 3, 10 h	up	1.06736
AT5G25820	AT5G25820	day 3, 10 h	up	1.44088
AT5G26690	AT5G26690	day 3, 10 h	up	1.59632
AT5G26800	AT5G26800	day 3, 10 h	up	0.598803
AT5G27395	AT5G27395	day 3, 10 h	up	0.562019
AT5G27700	AT5G27700	day 3, 10 h	up	0.337184
AT5G27990	AT5G27990	day 3, 10 h	up	0.552434
AT5G36930	AT5G36930	day 3, 10 h	up	0.834974
AT5G37070	AT5G37070	day 3, 10 h	up	0.718234
AT5G37480	AT5G37480	day 3, 10 h	up	0.694552
AT5G38890	AT5G38890	day 3, 10 h	up	0.909093
AT5G38980	AT5G38980	day 3, 10 h	up	0.687613
AT5G38990	AT5G38990	day 3, 10 h	up	0.659743
AT5G39450	AT5G39450	day 3, 10 h	up	0.620415
AT5G39940	AT5G39940	day 3, 10 h	up	0.49721
AT5G40920	AT5G40920	day 3, 10 h	up	0.775028
AT5G42440	AT5G42440	day 3, 10 h	up	1.07774
AT5G42530	AT5G42530	day 3, 10 h	up	1.18921
AT5G44568	AT5G44568	day 3, 10 h	up	1.85901
AT5G44582	AT5G44582	day 3, 10 h	up	1.0534
AT5G44820	AT5G44820	day 3, 10 h	up	1.27774
AT5G45000	AT5G45000	day 3, 10 h	up	1.63057
AT5G45030	AT5G45030	day 3, 10 h	up	0.581195
AT5G46430	AT5G46430	day 3, 10 h	up	0.291701
AT5G48657	AT5G48657	day 3, 10 h	up	1.57115
AT5G48660	AT5G48660	day 3, 10 h	up	0.861248
AT5G48970	AT5G48970	day 3, 10 h	up	0.650965
AT5G49680	AT5G49680	day 3, 10 h	up	1.33827
AT5G49760	AT5G49760	day 3, 10 h	up	0.645473
AT5G50460	AT5G50460	day 3, 10 h	up	0.831268
AT5G51540	AT5G51540	day 3, 10 h	up	0.795793
AT5G51770	AT5G51770	day 3, 10 h	up	0.738176
AT5G52070	AT5G52070	day 3, 10 h	up	0.693303
AT5G52540	AT5G52540	day 3, 10 h	up	0.41314
AT5G52740	AT5G52740	day 3, 10 h	up	2.22081
AT5G52750	AT5G52750	day 3, 10 h	up	1.47034
AT5G54580	AT5G54580	day 3, 10 h	up	0.583443
AT5G55450	AT5G55450	day 3, 10 h	up	2.10689
AT5G55460	AT5G55460	day 3, 10 h	up	2.23177
AT5G56610	AT5G56610	day 3, 10 h	up	0.60219
AT5G57290	AT5G57290	day 3, 10 h	up	0.49341
AT5G57580	AT5G57580	day 3, 10 h	up	0.512194
AT5G58570	AT5G58570	day 3, 10 h	up	1.11518
AT5G59070	AT5G59070	day 3, 10 h	up	1.19564
AT5G59662	AT5G59662	day 3, 10 h	up	1.44835
AT5G59670	AT5G59670	day 3, 10 h	up	1.93524
AT5G59680	AT5G59680	day 3, 10 h	up	1.23281
AT5G59850	AT5G59850	day 3, 10 h	up	0.691222
AT5G60280	AT5G60280	day 3, 10 h	up	1.98998
AT5G61310	AT5G61310	day 3, 10 h	up	0.531766
AT5G61370	AT5G61370	day 3, 10 h	up	1.06907
AT5G61520	AT5G61520	day 3, 10 h	up	0.735505
AT5G62610	AT5G62610	day 3, 10 h	up	0.407148
AT5G64150	AT5G64150	day 3, 10 h	up	0.527749
AT5G65575	AT5G65575	day 3, 10 h	up	0.669889
AT5G65920	AT5G65920	day 3, 10 h	up	0.911976
AT5G66010	AT5G66010	day 3, 10 h	up	0.492406
AT5G66960	AT5G66960	day 3, 10 h	up	1.0471
AT5G67510	AT5G67510	day 3, 10 h	up	1.01776
AT1G32210	ATDAD1	day 3, 10 h	up	0.412547
AT3G62600	ATERDJ3B	day 3, 10 h	up	0.95325
AT1G26960	AtHB23	day 3, 10 h	up	0.938254
AT3G16720	ATL2	day 3, 10 h	up	0.862338
AT1G07620	ATOBGM	day 3, 10 h	up	1.53378
AT1G60850	ATRPAC42	day 3, 10 h	up	0.758616
AT5G48850	ATSDI1	day 3, 10 h	up	3.0491
AT3G18370	ATSYTF	day 3, 10 h	up	0.44785
AT1G71260	ATWHY2	day 3, 10 h	up	0.678264
AT1G54990	AXR4	day 3, 10 h	up	0.400797
AT3G49010	BBC1	day 3, 10 h	up	0.53735
AT3G57240	BG3	day 3, 10 h	up	2.65973
AT3G57260	BGL2	day 3, 10 h	up	2.21255
AT1G60260	BGLU5	day 3, 10 h	up	0.590662
AT5G28540	BIP1	day 3, 10 h	up	1.11003
AT5G42020	BIP2	day 3, 10 h	up	1.17305
AT5G48380	BIR1	day 3, 10 h	up	0.884789
AT5G44070	CAD1	day 3, 10 h	up	0.783354
AT3G56800	CAM3	day 3, 10 h	up	0.497194
AT1G26260	CIB5	day 3, 10 h	up	0.539587
AT3G17700	CNBT1	day 3, 10 h	up	0.697085
AT2G46440	CNGC11	day 3, 10 h	up	1.30784
AT2G46450	CNGC12	day 3, 10 h	up	0.774066
AT2G46430	CNGC3	day 3, 10 h	up	1.56141
AT5G61790	CNX1	day 3, 10 h	up	1.09378
AT5G60950	COBL5	day 3, 10 h	up	1.50636
AT4G04695	CPK31	day 3, 10 h	up	1.07062
AT1G14980	CPN10	day 3, 10 h	up	0.775238
AT5G58940	CRCK1	day 3, 10 h	up	1.07298
AT4G23180	CRK10	day 3, 10 h	up	0.898165
AT4G23220	CRK14	day 3, 10 h	up	1.31816
AT4G23230	CRK15	day 3, 10 h	up	1.67656
AT4G23320	CRK24	day 3, 10 h	up	2.07784
AT3G45860	CRK4	day 3, 10 h	up	2.02266
AT4G04570	CRK40	day 3, 10 h	up	0.833507
AT4G23130	CRK5	day 3, 10 h	up	1.53527
AT4G23140	CRK6	day 3, 10 h	up	2.36276
AT4G23150	CRK7	day 3, 10 h	up	2.01934
AT4G23160	CRK8	day 3, 10 h	up	1.73875
AT1G56340	CRT1a	day 3, 10 h	up	0.782878
AT1G09210	CRT1b	day 3, 10 h	up	0.755654
AT1G08450	CRT3	day 3, 10 h	up	1.55085
AT2G45510	CYP704A2	day 3, 10 h	up	0.882231
AT3G20960	CYP705A33	day 3, 10 h	up	1.28348
AT3G26210	CYP71B23	day 3, 10 h	up	1.63331
AT3G26220	CYP71B3	day 3, 10 h	up	1.01409
AT3G14620	CYP72A8	day 3, 10 h	up	1.25716
AT5G10610	CYP81K1	day 3, 10 h	up	0.54511
AT5G66640	DAR3	day 3, 10 h	up	1.4933
AT5G66610	DAR7	day 3, 10 h	up	0.739241
AT5G24530	DMR6	day 3, 10 h	up	2.61416
AT5G45380	DUR3	day 3, 10 h	up	2.40995
AT1G31580	ECS1	day 3, 10 h	up	0.923703
AT5G61020	ECT3	day 3, 10 h	up	0.684068
AT4G13890	EDA36	day 3, 10 h	up	2.90032
AT4G18040	EIF4E	day 3, 10 h	up	0.363703
AT4G20090	EMB1025	day 3, 10 h	up	0.699375
AT4G23250	EMB1290	day 3, 10 h	up	0.86953
AT5G62990	emb1692	day 3, 10 h	up	1.14087
AT2G22870	EMB2001	day 3, 10 h	up	0.711138
AT5G05460	ENGase85A	day 3, 10 h	up	0.799548
AT4G23170	EP1	day 3, 10 h	up	1.37069
AT3G09520	EXO70H4	day 3, 10 h	up	1.51559
AT1G24150	FH4	day 3, 10 h	up	0.964226
AT5G52470	FIB1	day 3, 10 h	up	0.641868
AT4G19990	FRS1	day 3, 10 h	up	0.484954
AT2G15390	FUT4	day 3, 10 h	up	2.0874
AT5G48030	GFA2	day 3, 10 h	up	0.402115
AT1G53920	GLIP5	day 3, 10 h	up	1.23518
AT3G07520	GLR1.4	day 3, 10 h	up	1.61664
AT2G32400	GLR5	day 3, 10 h	up	0.574277
AT2G05520	GRP-3	day 3, 10 h	up	0.83775
AT1G18630	GR-RBP6	day 3, 10 h	up	0.744436
AT5G65630	GTE7	day 3, 10 h	up	0.475177
AT5G61250	GUS1	day 3, 10 h	up	0.910422
AT5G04130	GYRB2	day 3, 10 h	up	0.846469
AT4G28490	HAE	day 3, 10 h	up	0.93007
AT4G39740	HCC2	day 3, 10 h	up	0.950396
AT5G22650	HD2B	day 3, 10 h	up	0.561809
AT2G27840	HDT4	day 3, 10 h	up	0.857542
AT3G01290	HIR2	day 3, 10 h	up	1.50288
AT3G56490	HIT3	day 3, 10 h	up	0.301974
AT1G69720	HO3	day 3, 10 h	up	1.00283
AT3G50470	HR3	day 3, 10 h	up	1.52282
AT3G13860	HSP60-3A	day 3, 10 h	up	0.665071
AT4G16660	Hsp70-17	day 3, 10 h	up	0.816802
AT1G16970	KU70	day 3, 10 h	up	0.631911
AT1G31350	KUF1	day 3, 10 h	up	0.747167
AT3G50920	LPPepsilon1	day 3, 10 h	up	0.777193
AT1G21190	LSM3A	day 3, 10 h	up	0.547184
AT3G49580	LSU1	day 3, 10 h	up	2.85667
AT5G24660	LSU2	day 3, 10 h	up	1.46984
AT3G49570	LSU3	day 3, 10 h	up	2.64595
AT1G66960	LUP5	day 3, 10 h	up	3.01968
AT2G14560	LURP1	day 3, 10 h	up	1.94746
AT2G33580	LYK5	day 3, 10 h	up	1.38072
AT4G15570	MAA3	day 3, 10 h	up	0.447551
AT5G52870	MAKR5	day 3, 10 h	up	0.635333
AT2G45240	MAP1A	day 3, 10 h	up	0.453872
AT4G25110	MC2	day 3, 10 h	up	2.05336
AT4G01560	MEE49	day 3, 10 h	up	0.568442
AT4G26070	MEK1	day 3, 10 h	up	0.924289
AT4G08470	MEKK3	day 3, 10 h	up	0.878972
AT4G13494	MIR863A	day 3, 10 h	up	1.10049
AT3G45290	MLO3	day 3, 10 h	up	1.12661
AT3G18165	MOS4	day 3, 10 h	up	0.38148
AT2G17040	NAC036	day 3, 10 h	up	1.62168
AT5G22380	NAC090	day 3, 10 h	up	2.33427
AT5G02290	NAK	day 3, 10 h	up	0.877489
AT3G20600	NDR1	day 3, 10 h	up	0.941945
AT4G30930	NFD1	day 3, 10 h	up	0.610895
AT1G31817	NFD3	day 3, 10 h	up	0.541407
AT1G09415	NIMIN-3	day 3, 10 h	up	0.763264
AT1G17690	NOF1	day 3, 10 h	up	0.506361
AT2G20490	NOP10	day 3, 10 h	up	0.854191
AT1G56110	NOP56	day 3, 10 h	up	0.781432
AT5G11630	NOXY2	day 3, 10 h	up	0.907807
AT4G19660	NPR4	day 3, 10 h	up	0.815633
AT1G11475	NRPB10	day 3, 10 h	up	0.705752
AT5G41010	NRPB12	day 3, 10 h	up	0.782621
AT5G50200	NRT3.1	day 3, 10 h	up	1.38518
AT1G21900	p24delta5	day 3, 10 h	up	0.573572
AT3G06300	P4H2	day 3, 10 h	up	0.584462
AT5G03160	P58IPK	day 3, 10 h	up	0.850162
AT3G22231	PCC1	day 3, 10 h	up	1.8036
AT1G14880	PCR1	day 3, 10 h	up	2.21709
AT5G08610	PDE340	day 3, 10 h	up	0.862805
AT3G22480	PDF2	day 3, 10 h	up	0.406932
AT1G77510	PDIL1-2	day 3, 10 h	up	0.89232
AT3G54960	PDIL1-3	day 3, 10 h	up	1.03363
AT1G04980	PDIL2-2	day 3, 10 h	up	1.41332
AT1G52290	PERK15	day 3, 10 h	up	0.681698
AT4G03960	PFA-DSP4	day 3, 10 h	up	0.840455
AT4G28510	PHB1	day 3, 10 h	up	0.67456
AT5G40770	PHB3	day 3, 10 h	up	0.768404
AT4G11850	PLDGAMMA1	day 3, 10 h	up	1.03409
AT4G11840	PLDGAMMA3	day 3, 10 h	up	0.972055
AT3G59010	PME61	day 3, 10 h	up	0.886571
AT4G01480	PPa5	day 3, 10 h	up	0.821529
AT1G08650	PPCK1	day 3, 10 h	up	1.46506
AT3G12270	PRMT3	day 3, 10 h	up	0.832995
AT4G16700	PSD1	day 3, 10 h	up	1.28719
AT3G11840	PUB24	day 3, 10 h	up	1.19133
AT3G16810	PUM24	day 3, 10 h	up	0.766714
AT5G41160	PUP12	day 3, 10 h	up	1.78804
AT1G09830	PUR2	day 3, 10 h	up	0.449285
AT5G23300	PYRD	day 3, 10 h	up	0.751804
AT3G55510	RBL	day 3, 10 h	up	0.721738
AT4G01750	RGXT2	day 3, 10 h	up	1.55063
AT5G57280	RID2	day 3, 10 h	up	0.739725
AT5G10380	RING1	day 3, 10 h	up	1.50529
AT1G65790	RK1	day 3, 10 h	up	1.48425
AT1G65800	RK2	day 3, 10 h	up	0.600495
AT4G21380	RK3	day 3, 10 h	up	1.07717
AT4G36570	RL3	day 3, 10 h	up	2.39287
AT5G60900	RLK1	day 3, 10 h	up	1.86551
AT1G74200	RLP16	day 3, 10 h	up	1.13666
AT2G15040	RLP18	day 3, 10 h	up	0.919263
AT2G32680	RLP23	day 3, 10 h	up	2.45236
AT3G11010	RLP34	day 3, 10 h	up	2.01585
AT3G11080	RLP35	day 3, 10 h	up	0.961617
AT3G23010	RLP36	day 3, 10 h	up	1.21878
AT3G23110	RLP37	day 3, 10 h	up	1.84529
AT3G23120	RLP38	day 3, 10 h	up	1.40777
AT3G24900	RLP39	day 3, 10 h	up	2.17989
AT3G25010	RLP41	day 3, 10 h	up	2.01919
AT3G25020	RLP42	day 3, 10 h	up	1.40636
AT3G28890	RLP43	day 3, 10 h	up	2.0473
AT4G04220	RLP46	day 3, 10 h	up	0.96408
AT4G13900	RLP49	day 3, 10 h	up	1.24613
AT4G13920	RLP50	day 3, 10 h	up	1.55489
AT3G23580	RNR2A	day 3, 10 h	up	0.674819
AT2G29540	RPC14	day 3, 10 h	up	0.70584
AT2G39460	RPL23AA	day 3, 10 h	up	0.533683
AT3G46040	RPS15AD	day 3, 10 h	up	0.435077
AT4G26090	RPS2	day 3, 10 h	up	1.09643
AT1G12220	RPS5	day 3, 10 h	up	0.65221
AT3G04770	RPSAb	day 3, 10 h	up	0.943369
AT1G03360	RRP4	day 3, 10 h	up	1.07991
AT4G24940	SAE1A	day 3, 10 h	up	0.503761
AT5G64000	SAL2	day 3, 10 h	up	2.02213
AT5G09290	SAL4	day 3, 10 h	up	1.5987
AT1G20780	SAUL1	day 3, 10 h	up	0.803827
AT2G24120	SCA3	day 3, 10 h	up	1.19703
AT3G12220	scpl16	day 3, 10 h	up	2.28203
AT2G33530	scpl46	day 3, 10 h	up	0.566338
AT2G27920	SCPL51	day 3, 10 h	up	0.580903
AT1G11350	SD1-13	day 3, 10 h	up	0.790665
AT4G00026	SD3	day 3, 10 h	up	0.635937
AT2G25110	SDF2	day 3, 10 h	up	0.839361
AT2G47130	SDR3	day 3, 10 h	up	2.00641
AT3G29250	SDR4	day 3, 10 h	up	2.52611
AT2G45070	SEC61 BETA	day 3, 10 h	up	0.492814
AT4G24190	SHD	day 3, 10 h	up	0.900257
AT3G56710	SIB1	day 3, 10 h	up	1.26804
AT4G31120	SKB1	day 3, 10 h	up	0.559335
AT2G31880	SOBIR1	day 3, 10 h	up	1.65221
AT1G25580	SOG1	day 3, 10 h	up	0.574328
AT2G15790	SQN	day 3, 10 h	up	0.532222
AT5G19690	STT3A	day 3, 10 h	up	0.479616
AT4G26840	SUMO1	day 3, 10 h	up	0.464686
AT5G55170	SUMO3	day 3, 10 h	up	1.10563
AT1G66970	SVL2	day 3, 10 h	up	0.608618
AT2G45680	TCP9	day 3, 10 h	up	1.11825
AT2G29530	TIM10	day 3, 10 h	up	0.454379
AT1G61570	TIM13	day 3, 10 h	up	0.858484
AT1G20350	TIM17-1	day 3, 10 h	up	2.37779
AT5G50810	TIM8	day 3, 10 h	up	0.723832
AT5G64510	TIN1	day 3, 10 h	up	1.88392
AT1G72930	TIR	day 3, 10 h	up	1.18089
AT1G27390	TOM20-2	day 3, 10 h	up	0.493827
AT1G49410	TOM6	day 3, 10 h	up	0.684059
AT3G26410	TRM11	day 3, 10 h	up	0.842491
AT1G52160	TRZ3	day 3, 10 h	up	0.975563
AT5G59580	UGT76E1	day 3, 10 h	up	2.64424
AT4G15500	UGT84A4	day 3, 10 h	up	0.815026
AT2G47470	UNE5	day 3, 10 h	up	0.70683
AT2G02810	UTR1	day 3, 10 h	up	1.29981
AT4G23010	UTR2	day 3, 10 h	up	0.761952
AT1G14360	UTR3	day 3, 10 h	up	1.05226
AT4G31600	UTr7	day 3, 10 h	up	0.508125
AT2G34940	VSR5	day 3, 10 h	up	1.49908
AT1G30900	VSR6	day 3, 10 h	up	1.60228
AT4G20110	VSR7	day 3, 10 h	up	1.39577
AT1G21250	WAK1	day 3, 10 h	up	1.70072
AT1G21270	WAK2	day 3, 10 h	up	0.86127
AT1G16110	WAKL6	day 3, 10 h	up	0.76701
AT2G34260	WDR55	day 3, 10 h	up	1.02631
AT2G30250	WRKY25	day 3, 10 h	up	1.01252
AT3G01080	WRKY58	day 3, 10 h	up	1.5244
AT4G01037	WTF1	day 3, 10 h	up	0.793037
AT5G33290	XGD1	day 3, 10 h	up	0.87284
AT1G04600	XIA	day 3, 10 h	up	2.57744
AT5G42540	XRN2	day 3, 10 h	up	0.486733
AT1G55910	ZIP11	day 3, 10 h	up	1.18448

## Sheet: day 3, 10 h, down
TAIR ID	symbol	time	condition	log2 FC, treatment vs. mock
AT1G20560	AAE1	day 3, 10 h	down	-0.435652
AT3G48990	AAE3	day 3, 10 h	down	-0.860424
AT4G20070	AAH	day 3, 10 h	down	-1.33962
AT5G67030	ABA1	day 3, 10 h	down	-1.09647
AT1G70610	ABCB26	day 3, 10 h	down	-0.610383
AT4G25450	ABCB28	day 3, 10 h	down	-0.880701
AT5G64840	ABCF5	day 3, 10 h	down	-1.0275
AT4G34000	ABF3	day 3, 10 h	down	-0.994153
AT4G25650	ACD1-LIKE	day 3, 10 h	down	-0.397415
AT4G37000	ACD2	day 3, 10 h	down	-0.583259
AT4G35830	ACO1	day 3, 10 h	down	-0.659513
AT3G51840	ACX4	day 3, 10 h	down	-0.452623
AT3G46000	ADF2	day 3, 10 h	down	-0.363105
AT1G69260	AFP1	day 3, 10 h	down	-2.0365
AT2G24540	AFR	day 3, 10 h	down	-0.913287
AT2G13360	AGT	day 3, 10 h	down	-0.74751
AT4G01800	AGY1	day 3, 10 h	down	-0.53399
AT4G29010	AIM1	day 3, 10 h	down	-0.409357
AT5G21170	AKINBETA1	day 3, 10 h	down	-0.709665
AT1G50200	ALATS	day 3, 10 h	down	-0.243382
AT2G28800	ALB3	day 3, 10 h	down	-0.371845
AT2G14170	ALDH6B2	day 3, 10 h	down	-0.42246
AT1G70580	AOAT2	day 3, 10 h	down	-0.545012
AT1G79430	APL	day 3, 10 h	down	-0.611967
AT5G19220	APL1	day 3, 10 h	down	-0.611833
AT4G33090	APM1	day 3, 10 h	down	-0.385641
AT3G19720	ARC5	day 3, 10 h	down	-0.782464
AT3G10740	ASD1	day 3, 10 h	down	-0.491845
AT3G47340	ASN1	day 3, 10 h	down	-3.30386
AT1G02020	AT1G02020	day 3, 10 h	down	-0.346534
AT1G04350	AT1G04350	day 3, 10 h	down	-0.584083
AT1G04570	AT1G04570	day 3, 10 h	down	-1.72782
AT1G06690	AT1G06690	day 3, 10 h	down	-0.658634
AT1G08890	AT1G08890	day 3, 10 h	down	-0.986463
AT1G09130	AT1G09130	day 3, 10 h	down	-0.275464
AT1G10740	AT1G10740	day 3, 10 h	down	-0.476689
AT1G11150	AT1G11150	day 3, 10 h	down	-0.62745
AT1G12050	AT1G12050	day 3, 10 h	down	-0.38555
AT1G12120	AT1G12120	day 3, 10 h	down	-0.302802
AT1G12230	AT1G12230	day 3, 10 h	down	-0.638853
AT1G15060	AT1G15060	day 3, 10 h	down	-0.397847
AT1G15170	AT1G15170	day 3, 10 h	down	-1.22324
AT1G15405	AT1G15405	day 3, 10 h	down	-1.4374
AT1G16170	AT1G16170	day 3, 10 h	down	-0.70784
AT1G16840	AT1G16840	day 3, 10 h	down	-0.430718
AT1G17160	AT1G17160	day 3, 10 h	down	-0.320978
AT1G18265	AT1G18265	day 3, 10 h	down	-1.60463
AT1G18773	AT1G18773	day 3, 10 h	down	-0.820472
AT1G19450	AT1G19450	day 3, 10 h	down	-0.836203
AT1G20030	AT1G20030	day 3, 10 h	down	-1.28013
AT1G21680	AT1G21680	day 3, 10 h	down	-0.590652
AT1G21790	AT1G21790	day 3, 10 h	down	-0.72798
AT1G22230	AT1G22230	day 3, 10 h	down	-1.01979
AT1G23052	AT1G23052	day 3, 10 h	down	-1.39902
AT1G25420	AT1G25420	day 3, 10 h	down	-0.479351
AT1G26290	AT1G26290	day 3, 10 h	down	-1.14547
AT1G27200	AT1G27200	day 3, 10 h	down	-0.739893
AT1G29120	AT1G29120	day 3, 10 h	down	-0.502186
AT1G29600	AT1G29600	day 3, 10 h	down	-1.71757
AT1G29700	AT1G29700	day 3, 10 h	down	-0.639762
AT1G32160	AT1G32160	day 3, 10 h	down	-0.424737
AT1G32740	AT1G32740	day 3, 10 h	down	-0.910233
AT1G32860	AT1G32860	day 3, 10 h	down	-0.708231
AT1G46554	AT1G46554	day 3, 10 h	down	-0.963961
AT1G49500	AT1G49500	day 3, 10 h	down	-1.42385
AT1G50020	AT1G50020	day 3, 10 h	down	-0.420731
AT1G51090	AT1G51090	day 3, 10 h	down	-1.31167
AT1G54110	AT1G54110	day 3, 10 h	down	-0.559767
AT1G54410	AT1G54410	day 3, 10 h	down	-0.493074
AT1G55960	AT1G55960	day 3, 10 h	down	-0.60424
AT1G57770	AT1G57770	day 3, 10 h	down	-0.691046
AT1G60200	AT1G60200	day 3, 10 h	down	-0.396318
AT1G62290	AT1G62290	day 3, 10 h	down	-2.02025
AT1G62480	AT1G62480	day 3, 10 h	down	-1.00404
AT1G62510	AT1G62510	day 3, 10 h	down	-2.21421
AT1G62620	AT1G62620	day 3, 10 h	down	-0.985574
AT1G63770	AT1G63770	day 3, 10 h	down	-0.463699
AT1G66760	AT1G66760	day 3, 10 h	down	-1.52994
AT1G67280	AT1G67280	day 3, 10 h	down	-0.435973
AT1G70640	AT1G70640	day 3, 10 h	down	-2.10249
AT1G71480	AT1G71480	day 3, 10 h	down	-0.531716
AT1G73750	AT1G73750	day 3, 10 h	down	-0.7953
AT1G73920	AT1G73920	day 3, 10 h	down	-0.574543
AT1G76570	AT1G76570	day 3, 10 h	down	-0.856249
AT1G77930	AT1G77930	day 3, 10 h	down	-0.43729
AT1G78850	AT1G78850	day 3, 10 h	down	-0.876495
AT1G78860	AT1G78860	day 3, 10 h	down	-1.48696
AT1G78890	AT1G78890	day 3, 10 h	down	-0.422297
AT1G79520	AT1G79520	day 3, 10 h	down	-1.12103
AT1G79600	AT1G79600	day 3, 10 h	down	-0.652045
AT2G04170	AT2G04170	day 3, 10 h	down	-0.73487
AT2G07783	AT2G07783	day 3, 10 h	down	-0.679582
AT2G16365	AT2G16365	day 3, 10 h	down	-0.488211
AT2G16367	AT2G16367	day 3, 10 h	down	-3.04393
AT2G16990	AT2G16990	day 3, 10 h	down	-0.899136
AT2G18480	AT2G18480	day 3, 10 h	down	-1.81979
AT2G18969	AT2G18969	day 3, 10 h	down	-1.41797
AT2G19790	AT2G19790	day 3, 10 h	down	-0.287313
AT2G20670	AT2G20670	day 3, 10 h	down	-1.35331
AT2G20740	AT2G20740	day 3, 10 h	down	-0.403541
AT2G20920	AT2G20920	day 3, 10 h	down	-0.500323
AT2G22200	AT2G22200	day 3, 10 h	down	-1.29525
AT2G24420	AT2G24420	day 3, 10 h	down	-0.483847
AT2G25070	AT2G25070	day 3, 10 h	down	-0.284665
AT2G25450	AT2G25450	day 3, 10 h	down	-0.803555
AT2G25605	AT2G25605	day 3, 10 h	down	-0.472335
AT2G26690	AT2G26690	day 3, 10 h	down	-0.835117
AT2G26695	AT2G26695	day 3, 10 h	down	-2.08062
AT2G28360	AT2G28360	day 3, 10 h	down	-0.363975
AT2G28390	AT2G28390	day 3, 10 h	down	-0.278706
AT2G29300	AT2G29300	day 3, 10 h	down	-1.37413
AT2G29660	AT2G29660	day 3, 10 h	down	-1.11483
AT2G33550	AT2G33550	day 3, 10 h	down	-0.495369
AT2G34460	AT2G34460	day 3, 10 h	down	-0.632478
AT2G35490	AT2G35490	day 3, 10 h	down	-0.546543
AT2G35820	AT2G35820	day 3, 10 h	down	-0.973995
AT2G35840	AT2G35840	day 3, 10 h	down	-0.604025
AT2G36895	AT2G36895	day 3, 10 h	down	-0.745521
AT2G37240	AT2G37240	day 3, 10 h	down	-0.899499
AT2G38780	AT2G38780	day 3, 10 h	down	-0.538414
AT2G38820	AT2G38820	day 3, 10 h	down	-0.666355
AT2G40800	AT2G40800	day 3, 10 h	down	-0.422728
AT2G41120	AT2G41120	day 3, 10 h	down	-0.715821
AT2G42247	AT2G42247	day 3, 10 h	down	-0.654314
AT2G42750	AT2G42750	day 3, 10 h	down	-0.597089
AT2G45990	AT2G45990	day 3, 10 h	down	-0.359456
AT2G46220	AT2G46220	day 3, 10 h	down	-0.6656
AT2G46910	AT2G46910	day 3, 10 h	down	-0.824865
AT2G48020	AT2G48020	day 3, 10 h	down	-0.687233
AT3G01310	AT3G01310	day 3, 10 h	down	-0.423654
AT3G01920	AT3G01920	day 3, 10 h	down	-0.603396
AT3G03320	AT3G03320	day 3, 10 h	down	-0.583228
AT3G03890	AT3G03890	day 3, 10 h	down	-0.418516
AT3G05350	AT3G05350	day 3, 10 h	down	-0.496829
AT3G05640	AT3G05640	day 3, 10 h	down	-1.32487
AT3G10020	AT3G10020	day 3, 10 h	down	-1.02047
AT3G11690	AT3G11690	day 3, 10 h	down	-1.33962
AT3G13061	AT3G13061	day 3, 10 h	down	-1.31441
AT3G14595	AT3G14595	day 3, 10 h	down	-0.569897
AT3G15115	AT3G15115	day 3, 10 h	down	-0.762847
AT3G15356	AT3G15356	day 3, 10 h	down	-1.61002
AT3G15450	AT3G15450	day 3, 10 h	down	-1.51076
AT3G18535	AT3G18535	day 3, 10 h	down	-0.560049
AT3G18773	AT3G18773	day 3, 10 h	down	-1.03787
AT3G21360	AT3G21360	day 3, 10 h	down	-0.678482
AT3G21670	AT3G21670	day 3, 10 h	down	-0.897996
AT3G22142	AT3G22142	day 3, 10 h	down	-1.21127
AT3G22275	AT3G22275	day 3, 10 h	down	-2.77606
AT3G23310	AT3G23310	day 3, 10 h	down	-0.347315
AT3G24190	AT3G24190	day 3, 10 h	down	-0.824457
AT3G24518	AT3G24518	day 3, 10 h	down	-1.00978
AT3G26890	AT3G26890	day 3, 10 h	down	-0.618207
AT3G27200	AT3G27200	day 3, 10 h	down	-0.926626
AT3G27870	AT3G27870	day 3, 10 h	down	-0.566333
AT3G28270	AT3G28270	day 3, 10 h	down	-3.44128
AT3G28715	AT3G28715	day 3, 10 h	down	-0.263904
AT3G43220	AT3G43220	day 3, 10 h	down	-0.412218
AT3G43540	AT3G43540	day 3, 10 h	down	-0.61161
AT3G47510	AT3G47510	day 3, 10 h	down	-0.709784
AT3G52610	AT3G52610	day 3, 10 h	down	-0.443655
AT3G53990	AT3G53990	day 3, 10 h	down	-0.63482
AT3G54360	AT3G54360	day 3, 10 h	down	-0.302737
AT3G54440	AT3G54440	day 3, 10 h	down	-0.435561
AT3G54830	AT3G54830	day 3, 10 h	down	-1.43807
AT3G55760	AT3G55760	day 3, 10 h	down	-0.691385
AT3G56140	AT3G56140	day 3, 10 h	down	-0.579847
AT3G57020	AT3G57020	day 3, 10 h	down	-1.03842
AT3G60150	AT3G60150	day 3, 10 h	down	-0.625886
AT3G61210	AT3G61210	day 3, 10 h	down	-0.518298
AT4G03000	AT4G03000	day 3, 10 h	down	-0.37606
AT4G03500	AT4G03500	day 3, 10 h	down	-1.88081
AT4G06534	AT4G06534	day 3, 10 h	down	-1.20329
AT4G06536	AT4G06536	day 3, 10 h	down	-1.74446
AT4G10030	AT4G10030	day 3, 10 h	down	-0.573273
AT4G13010	AT4G13010	day 3, 10 h	down	-0.347848
AT4G13550	AT4G13550	day 3, 10 h	down	-0.596955
AT4G13800	AT4G13800	day 3, 10 h	down	-1.42966
AT4G14840	AT4G14840	day 3, 10 h	down	-0.676512
AT4G16000	AT4G16000	day 3, 10 h	down	-1.1201
AT4G16008	AT4G16008	day 3, 10 h	down	-0.870877
AT4G18810	AT4G18810	day 3, 10 h	down	-0.758082
AT4G19830	AT4G19830	day 3, 10 h	down	-0.958577
AT4G19860	AT4G19860	day 3, 10 h	down	-0.429869
AT4G21215	AT4G21215	day 3, 10 h	down	-0.53261
AT4G22490	AT4G22490	day 3, 10 h	down	-2.60491
AT4G23500	AT4G23500	day 3, 10 h	down	-0.774589
AT4G24050	AT4G24050	day 3, 10 h	down	-1.21985
AT4G26095	AT4G26095	day 3, 10 h	down	-2.28684
AT4G26860	AT4G26860	day 3, 10 h	down	-0.588203
AT4G27450	AT4G27450	day 3, 10 h	down	-1.21735
AT4G31140	AT4G31140	day 3, 10 h	down	-0.550025
AT4G32190	AT4G32190	day 3, 10 h	down	-0.626676
AT4G33467	AT4G33467	day 3, 10 h	down	-2.81195
AT4G36530	AT4G36530	day 3, 10 h	down	-0.600184
AT4G36850	AT4G36850	day 3, 10 h	down	-1.89208
AT4G36960	AT4G36960	day 3, 10 h	down	-0.289429
AT5G03880	AT5G03880	day 3, 10 h	down	-0.487619
AT5G04700	AT5G04700	day 3, 10 h	down	-0.772826
AT5G05480	AT5G05480	day 3, 10 h	down	-0.555199
AT5G05890	AT5G05890	day 3, 10 h	down	-1.55128
AT5G12470	AT5G12470	day 3, 10 h	down	-0.519578
AT5G13370	AT5G13370	day 3, 10 h	down	-0.707397
AT5G13770	AT5G13770	day 3, 10 h	down	-0.810685
AT5G13950	AT5G13950	day 3, 10 h	down	-0.366048
AT5G14260	AT5G14260	day 3, 10 h	down	-0.514851
AT5G14500	AT5G14500	day 3, 10 h	down	-0.55042
AT5G15190	AT5G15190	day 3, 10 h	down	-1.38466
AT5G17460	AT5G17460	day 3, 10 h	down	-0.943895
AT5G17650	AT5G17650	day 3, 10 h	down	-0.753558
AT5G18190	AT5G18190	day 3, 10 h	down	-0.317472
AT5G18600	AT5G18600	day 3, 10 h	down	-0.671228
AT5G19540	AT5G19540	day 3, 10 h	down	-0.449335
AT5G19760	AT5G19760	day 3, 10 h	down	-0.454475
AT5G20840	AT5G20840	day 3, 10 h	down	-0.35385
AT5G22620	AT5G22620	day 3, 10 h	down	-0.518318
AT5G24155	AT5G24155	day 3, 10 h	down	-1.16428
AT5G27280	AT5G27280	day 3, 10 h	down	-0.486387
AT5G35970	AT5G35970	day 3, 10 h	down	-1.06271
AT5G37360	AT5G37360	day 3, 10 h	down	-0.549144
AT5G39590	AT5G39590	day 3, 10 h	down	-0.618504
AT5G41110	AT5G41110	day 3, 10 h	down	-0.526337
AT5G41580	AT5G41580	day 3, 10 h	down	-0.56196
AT5G41590	AT5G41590	day 3, 10 h	down	-3.79087
AT5G42190	AT5G42190	day 3, 10 h	down	-0.369201
AT5G42470	AT5G42470	day 3, 10 h	down	-0.351686
AT5G42880	AT5G42880	day 3, 10 h	down	-0.689433
AT5G44000	AT5G44000	day 3, 10 h	down	-0.557733
AT5G44260	AT5G44260	day 3, 10 h	down	-1.99087
AT5G44530	AT5G44530	day 3, 10 h	down	-0.780699
AT5G45310	AT5G45310	day 3, 10 h	down	-1.16874
AT5G46640	AT5G46640	day 3, 10 h	down	-1.00198
AT5G47020	AT5G47020	day 3, 10 h	down	-0.405093
AT5G49665	AT5G49665	day 3, 10 h	down	-0.907648
AT5G51030	AT5G51030	day 3, 10 h	down	-2.14295
AT5G54130	AT5G54130	day 3, 10 h	down	-0.713958
AT5G55570	AT5G55570	day 3, 10 h	down	-1.23103
AT5G57040	AT5G57040	day 3, 10 h	down	-0.586859
AT5G57340	AT5G57340	day 3, 10 h	down	-1.23641
AT5G57345	AT5G57345	day 3, 10 h	down	-0.808683
AT5G57655	AT5G57655	day 3, 10 h	down	-0.584517
AT5G57790	AT5G57790	day 3, 10 h	down	-1.0058
AT5G58160	AT5G58160	day 3, 10 h	down	-0.699672
AT5G58980	AT5G58980	day 3, 10 h	down	-0.592151
AT5G60370	AT5G60370	day 3, 10 h	down	-0.456237
AT5G61820	AT5G61820	day 3, 10 h	down	-1.19566
AT5G62650	AT5G62650	day 3, 10 h	down	-0.340213
AT5G63620	AT5G63620	day 3, 10 h	down	-0.463168
AT5G65620	AT5G65620	day 3, 10 h	down	-0.27865
AT5G65840	AT5G65840	day 3, 10 h	down	-0.531962
AT5G65990	AT5G65990	day 3, 10 h	down	-0.419301
AT5G66530	AT5G66530	day 3, 10 h	down	-0.666281
AT5G66720	AT5G66720	day 3, 10 h	down	-0.427802
AT5G03470	ATB' ALPHA	day 3, 10 h	down	-0.611785
AT2G25900	ATCTH	day 3, 10 h	down	-0.909468
ATCG00470	ATPE	day 3, 10 h	down	-1.18924
AT1G68020	ATTPS6	day 3, 10 h	down	-0.714595
AT3G23920	BAM1	day 3, 10 h	down	-0.545908
AT5G42520	BPC6	day 3, 10 h	down	-0.515415
AT3G54030	BSK6	day 3, 10 h	down	-0.700818
AT5G49360	BXL1	day 3, 10 h	down	-1.56344
AT5G24800	BZIP9	day 3, 10 h	down	-0.680589
AT2G38040	CAC3	day 3, 10 h	down	-0.459655
AT4G35090	CAT2	day 3, 10 h	down	-0.849354
AT5G17860	CAX7	day 3, 10 h	down	-1.61898
AT4G25490	CBF1	day 3, 10 h	down	-1.62872
AT2G46830	CCA1	day 3, 10 h	down	-0.924026
AT3G63520	CCD1	day 3, 10 h	down	-0.638814
AT3G09780	CCR1	day 3, 10 h	down	-1.34258
AT5G44030	CESA4	day 3, 10 h	down	-0.748816
AT3G03480	CHAT	day 3, 10 h	down	-2.20497
AT3G14450	CID9	day 3, 10 h	down	-0.683412
AT2G26980	CIPK3	day 3, 10 h	down	-0.727637
AT5G40890	CLC-A	day 3, 10 h	down	-0.853956
AT5G15450	CLPB3	day 3, 10 h	down	-0.834203
AT5G50920	CLPC1	day 3, 10 h	down	-0.511643
AT1G49970	CLPR1	day 3, 10 h	down	-0.401191
AT4G17040	CLPR4	day 3, 10 h	down	-0.36463
AT1G04410	c-NAD-MDH1	day 3, 10 h	down	-0.336393
AT2G42540	COR15A	day 3, 10 h	down	-2.38413
AT2G42530	COR15B	day 3, 10 h	down	-1.66948
AT1G20440	COR47	day 3, 10 h	down	-1.74621
AT5G05690	CPD	day 3, 10 h	down	-0.57357
AT4G23290	CRK21	day 3, 10 h	down	-0.795341
AT5G51020	CRL	day 3, 10 h	down	-0.490742
AT1G04400	CRY2	day 3, 10 h	down	-0.316607
AT3G48310	CYP71A22	day 3, 10 h	down	-0.769602
AT3G14660	CYP72A13	day 3, 10 h	down	-0.654318
AT2G40890	CYP98A3	day 3, 10 h	down	-0.494437
AT3G27925	DEG1	day 3, 10 h	down	-0.437252
AT4G15910	DI21	day 3, 10 h	down	-0.892266
AT3G13450	DIN4	day 3, 10 h	down	-0.527463
AT4G34060	DML3	day 3, 10 h	down	-1.05638
AT5G45830	DOG1	day 3, 10 h	down	-1.8301
AT4G25480	DREB1A	day 3, 10 h	down	-1.20841
AT1G28330	DYL1	day 3, 10 h	down	-1.15002
AT1G59900	E1 ALPHA	day 3, 10 h	down	-0.276033
AT4G00900	ECA2	day 3, 10 h	down	-0.45928
AT4G24800	ECIP1	day 3, 10 h	down	-0.403348
AT5G37510	EMB1467	day 3, 10 h	down	-0.257769
AT5G40160	EMB506	day 3, 10 h	down	-0.745887
AT1G74030	ENO1	day 3, 10 h	down	-0.682508
AT2G01850	EXGT-A3	day 3, 10 h	down	-0.675626
AT5G56320	EXPA14	day 3, 10 h	down	-1.98519
AT5G14780	FDH	day 3, 10 h	down	-1.02698
AT1G79790	FHY1	day 3, 10 h	down	-0.525109
AT4G26700	FIM1	day 3, 10 h	down	-0.519877
AT1G62570	FMO GS-OX4	day 3, 10 h	down	-1.11881
AT5G49730	FRO6	day 3, 10 h	down	-1.4582
AT1G50250	FTSH1	day 3, 10 h	down	-0.713134
AT1G06430	FTSH8	day 3, 10 h	down	-0.972548
AT5G58870	ftsh9	day 3, 10 h	down	-0.361973
AT4G17550	G3Pp4	day 3, 10 h	down	-1.32928
AT1G15550	GA3OX1	day 3, 10 h	down	-1.97586
AT5G17330	GAD	day 3, 10 h	down	-1.82789
AT1G65960	GAD2	day 3, 10 h	down	-0.359308
AT3G06580	GALK	day 3, 10 h	down	-0.289339
AT1G42970	GAPB	day 3, 10 h	down	-0.966889
AT5G54690	GAUT12	day 3, 10 h	down	-1.29848
AT1G23310	GGT1	day 3, 10 h	down	-0.655309
AT4G33010	GLDP1	day 3, 10 h	down	-0.931976
AT2G26080	GLDP2	day 3, 10 h	down	-0.676935
AT5G04140	GLU1	day 3, 10 h	down	-0.866686
AT1G09350	GolS3	day 3, 10 h	down	-1.60847
AT2G25080	GPX1	day 3, 10 h	down	-0.811972
AT3G54660	GR	day 3, 10 h	down	-0.796487
AT3G24170	GR1	day 3, 10 h	down	-0.56776
AT5G10450	GRF6	day 3, 10 h	down	-0.39375
AT5G35630	GS2	day 3, 10 h	down	-0.821519
AT5G57350	HA3	day 3, 10 h	down	-0.457108
AT5G23120	HCF136	day 3, 10 h	down	-0.646044
AT1G16720	HCF173	day 3, 10 h	down	-1.11969
AT4G35250	HCF244	day 3, 10 h	down	-0.836674
AT4G34350	HDR	day 3, 10 h	down	-0.626676
AT5G60600	HDS	day 3, 10 h	down	-0.458761
AT4G37680	HHP4	day 3, 10 h	down	-0.409057
AT4G21320	HSA32	day 3, 10 h	down	-1.00619
AT5G50720	HVA22E	day 3, 10 h	down	-1.04748
AT1G24180	IAR4	day 3, 10 h	down	-0.358538
AT1G18870	ICS2	day 3, 10 h	down	-1.36341
AT5G22510	INV-E	day 3, 10 h	down	-0.539001
AT3G08590	iPGAM2	day 3, 10 h	down	-0.314964
AT5G17420	IRX3	day 3, 10 h	down	-0.783304
AT1G80920	J8	day 3, 10 h	down	-1.03335
AT1G77590	LACS9	day 3, 10 h	down	-0.46506
AT3G49940	LBD38	day 3, 10 h	down	-0.949987
AT5G02840	LCL1	day 3, 10 h	down	-0.586326
AT2G02100	LCR69	day 3, 10 h	down	-1.00813
AT2G20860	LIP1	day 3, 10 h	down	-0.432608
AT3G09770	LOG2	day 3, 10 h	down	-0.371656
AT5G47040	LON2	day 3, 10 h	down	-0.402201
AT3G01510	LSF1	day 3, 10 h	down	-0.694844
AT3G50970	LTI30	day 3, 10 h	down	-1.15236
AT5G52310	LTI78	day 3, 10 h	down	-2.07679
AT3G10230	LYC	day 3, 10 h	down	-0.385118
AT5G50850	MAB1	day 3, 10 h	down	-0.253903
AT3G25740	MAP1B	day 3, 10 h	down	-0.769838
AT1G03090	MCCA	day 3, 10 h	down	-0.896687
AT1G80310	MOT2	day 3, 10 h	down	-0.53895
AT3G14810	MSL5	day 3, 10 h	down	-0.619326
AT1G53670	MSRB1	day 3, 10 h	down	-0.693609
AT2G39450	MTP11	day 3, 10 h	down	-0.504064
AT1G18710	MYB47	day 3, 10 h	down	-2.03235
AT2G40970	MYBC1	day 3, 10 h	down	-0.689761
AT1G71030	MYBL2	day 3, 10 h	down	-1.16676
AT1G56010	NAC1	day 3, 10 h	down	-1.10845
AT1G21640	NADK2	day 3, 10 h	down	-0.503651
AT1G79750	NADP-ME4	day 3, 10 h	down	-0.294597
AT3G53530	NAKR3	day 3, 10 h	down	-1.29664
AT4G36940	NAPRT1	day 3, 10 h	down	-0.40812
AT1G07180	NDA1	day 3, 10 h	down	-1.0658
AT5G08740	NDC1	day 3, 10 h	down	-0.453911
ATCG01100	NDHA	day 3, 10 h	down	-0.973153
ATCG01080	NDHG	day 3, 10 h	down	-1.10228
ATCG01110	NDHH	day 3, 10 h	down	-0.998784
ATCG00420	NDHJ	day 3, 10 h	down	-0.799093
AT1G02860	NLA	day 3, 10 h	down	-0.885186
AT2G27450	NLP1	day 3, 10 h	down	-0.319839
AT1G63020	NRPD1A	day 3, 10 h	down	-0.548625
AT5G14570	NRT2.7	day 3, 10 h	down	-0.654504
AT1G05900	NTH2	day 3, 10 h	down	-0.509552
AT1G53590	NTMC2T6.1	day 3, 10 h	down	-0.375113
AT4G35460	NTRB	day 3, 10 h	down	-0.424033
AT2G39800	P5CS1	day 3, 10 h	down	-2.06509
AT3G55610	P5CS2	day 3, 10 h	down	-0.615076
AT2G01890	PAP8	day 3, 10 h	down	-1.04125
ATCG00480	PB	day 3, 10 h	down	-1.29837
AT5G01320	PDC4	day 3, 10 h	down	-2.19615
AT5G44420	PDF1.2	day 3, 10 h	down	-4.08256
AT2G26020	PDF1.2b	day 3, 10 h	down	-2.96625
AT5G44430	PDF1.2c	day 3, 10 h	down	-3.53295
AT2G26010	PDF1.3	day 3, 10 h	down	-3.48018
AT1G30120	PDH-E1 BETA	day 3, 10 h	down	-0.440979
AT4G27650	PEL1	day 3, 10 h	down	-0.303629
ATCG00540	PETA	day 3, 10 h	down	-0.455243
AT5G56290	PEX5	day 3, 10 h	down	-0.3129
AT4G24620	PGI1	day 3, 10 h	down	-0.614592
AT3G12780	PGK1	day 3, 10 h	down	-0.685238
AT5G16150	PGLCT	day 3, 10 h	down	-0.499
AT1G23190	PGM3	day 3, 10 h	down	-0.37622
AT5G20380	PHT4	day 3, 10 h	down	-0.413032
AT1G09570	PHYA	day 3, 10 h	down	-0.57812
AT3G53420	PIP2A	day 3, 10 h	down	-0.870466
AT1G10900	PIP5K7	day 3, 10 h	down	-0.64064
AT2G02710	PLPB	day 3, 10 h	down	-0.828485
AT5G09660	PMDH2	day 3, 10 h	down	-0.823776
AT3G61600	POB1	day 3, 10 h	down	-0.445177
AT3G22200	POP2	day 3, 10 h	down	-0.677656
AT5G54190	PORA	day 3, 10 h	down	-1.88794
AT4G19840	PP2-A1	day 3, 10 h	down	-0.408164
AT3G61060	PP2-A13	day 3, 10 h	down	-1.33264
AT3G19170	PREP1	day 3, 10 h	down	-0.546219
AT3G24800	PRT1	day 3, 10 h	down	-0.593632
ATCG01060	PSAC	day 3, 10 h	down	-1.13503
ATCG00280	PSBC	day 3, 10 h	down	-1.00898
ATCG00270	PSBD	day 3, 10 h	down	-0.814349
ATCG00430	PSBG	day 3, 10 h	down	-0.636246
AT1G65260	PTAC4	day 3, 10 h	down	-0.437039
AT3G07360	PUB9	day 3, 10 h	down	-0.531869
AT3G10360	PUM4	day 3, 10 h	down	-0.381008
AT4G30710	QWRF8	day 3, 10 h	down	-0.704692
AT5G60860	RABA1f	day 3, 10 h	down	-0.775325
AT5G45970	RAC2	day 3, 10 h	down	-1.03558
AT3G16570	RALF23	day 3, 10 h	down	-0.45667
AT1G46768	RAP2.1	day 3, 10 h	down	-1.45626
AT5G19855	RbcX2	day 3, 10 h	down	-0.453935
AT4G39090	RD19	day 3, 10 h	down	-0.528736
AT5G61410	RPE	day 3, 10 h	down	-0.461251
ATCG00780	RPL14	day 3, 10 h	down	-0.956043
ATCG00790	RPL16	day 3, 10 h	down	-0.777372
ATCG00810	RPL22	day 3, 10 h	down	-1.00285
ATCG00760	RPL36	day 3, 10 h	down	-0.902526
ATCG00740	RPOA	day 3, 10 h	down	-1.21125
ATCG00180	RPOC1	day 3, 10 h	down	-0.809547
ATCG00750	RPS11	day 3, 10 h	down	-1.06787
ATCG00820	RPS19	day 3, 10 h	down	-1.14546
ATCG00800	RPS3	day 3, 10 h	down	-0.920693
ATCG00770	RPS8	day 3, 10 h	down	-0.925432
AT3G06290	SAC3B	day 3, 10 h	down	-0.369612
AT1G01900	SBTI1.1	day 3, 10 h	down	-0.831812
AT4G35770	SEN1	day 3, 10 h	down	-2.36654
AT4G37930	SHM1	day 3, 10 h	down	-0.67898
AT5G24120	SIGE	day 3, 10 h	down	-0.796218
AT4G30960	SIP3	day 3, 10 h	down	-0.79346
AT1G21410	SKP2A	day 3, 10 h	down	-0.870791
AT5G42390	SPP	day 3, 10 h	down	-0.513225
AT1G73990	SPPA	day 3, 10 h	down	-0.576131
AT4G37760	SQE3	day 3, 10 h	down	-0.610373
AT4G02430	SR34b	day 3, 10 h	down	-0.365828
AT1G11720	SS3	day 3, 10 h	down	-0.686718
AT1G68830	STN7	day 3, 10 h	down	-0.554877
AT4G35780	STY17	day 3, 10 h	down	-0.471134
AT1G22710	SUC2	day 3, 10 h	down	-0.399265
AT2G20990	SYTA	day 3, 10 h	down	-0.296418
AT5G04220	SYTC	day 3, 10 h	down	-0.538446
AT1G77490	TAPX	day 3, 10 h	down	-0.71222
AT5G47560	TDT	day 3, 10 h	down	-0.914496
AT3G45600	TET3	day 3, 10 h	down	-0.863684
AT2G24820	TIC55-II	day 3, 10 h	down	-0.515036
AT4G17340	TIP2	day 3, 10 h	down	-1.3076
AT4G20850	TPP2	day 3, 10 h	down	-0.374836
AT4G16740	TPS03	day 3, 10 h	down	-2.61009
AT1G60140	TPS10	day 3, 10 h	down	-1.18068
AT2G18700	TPS11	day 3, 10 h	down	-1.31557
ATCG00290	TRNS.2	day 3, 10 h	down	-0.885788
AT1G12780	UGE1	day 3, 10 h	down	-0.872033
AT5G05860	UGT76C2	day 3, 10 h	down	-0.745702
AT4G28040	UMAMIT33	day 3, 10 h	down	-4.3
AT2G47270	UPB1	day 3, 10 h	down	-2.41923
AT1G49320	USPL1	day 3, 10 h	down	-1.48282
AT5G42270	VAR1	day 3, 10 h	down	-0.668985
AT2G30950	VAR2	day 3, 10 h	down	-0.611334
AT4G32770	VTE1	day 3, 10 h	down	-1.10162
AT5G56210	WIP2	day 3, 10 h	down	-0.482396
AT1G79700	WRI4	day 3, 10 h	down	-1.16754
AT5G41370	XPB1	day 3, 10 h	down	-0.324738
ATCG00300	YCF9	day 3, 10 h	down	-1.06044
AT1G58350	ZW18	day 3, 10 h	down	-0.378603

## Sheet: day 3, 15 h, up
TAIR ID	symbol	time	condition	log2 FC, treatment vs. mock
AT1G13470	AT1G13470	day 3, 15 h	up	2.46072
AT1G13550	AT1G13550	day 3, 15 h	up	2.67656
AT1G14170	AT1G14170	day 3, 15 h	up	0.820172
AT1G29715	AT1G29715	day 3, 15 h	up	1.86905
AT1G56120	AT1G56120	day 3, 15 h	up	1.55381
AT1G58225	AT1G58225	day 3, 15 h	up	1.9176
AT1G76960	AT1G76960	day 3, 15 h	up	2.19457
AT2G04495	AT2G04495	day 3, 15 h	up	2.13378
AT2G19130	AT2G19130	day 3, 15 h	up	0.733265
AT2G21850	AT2G21850	day 3, 15 h	up	1.06462
AT2G39420	AT2G39420	day 3, 15 h	up	1.5923
AT2G40520	AT2G40520	day 3, 15 h	up	1.61057
AT2G43850	AT2G43850	day 3, 15 h	up	0.895764
AT2G44400	AT2G44400	day 3, 15 h	up	2.56309
AT3G04210	AT3G04210	day 3, 15 h	up	0.898822
AT3G15536	AT3G15536	day 3, 15 h	up	3.44488
AT3G45730	AT3G45730	day 3, 15 h	up	1.11574
AT3G61280	AT3G61280	day 3, 15 h	up	1.16574
AT3G61670	AT3G61670	day 3, 15 h	up	0.569988
AT4G09770	AT4G09770	day 3, 15 h	up	3.25604
AT4G18250	AT4G18250	day 3, 15 h	up	1.93233
AT4G34380	AT4G34380	day 3, 15 h	up	2.81527
AT5G03360	AT5G03360	day 3, 15 h	up	1.75758
AT5G08240	AT5G08240	day 3, 15 h	up	2.51995
AT5G10570	AT5G10570	day 3, 15 h	up	1.64867
AT5G10760	AT5G10760	day 3, 15 h	up	2.68874
AT5G40690	AT5G40690	day 3, 15 h	up	1.33143
AT5G44568	AT5G44568	day 3, 15 h	up	1.74368
AT5G52740	AT5G52740	day 3, 15 h	up	2.92659
AT5G55420	AT5G55420	day 3, 15 h	up	2.5482
AT5G55450	AT5G55450	day 3, 15 h	up	2.02055
AT5G55460	AT5G55460	day 3, 15 h	up	2.09705
AT5G59680	AT5G59680	day 3, 15 h	up	1.67867
AT5G60280	AT5G60280	day 3, 15 h	up	2.07463
AT5G62280	AT5G62280	day 3, 15 h	up	2.68115
AT3G50750	BEH1	day 3, 15 h	up	0.711593
AT3G57240	BG3	day 3, 15 h	up	2.82126
AT3G57260	BGL2	day 3, 15 h	up	3.1189
AT3G51860	CAX3	day 3, 15 h	up	2.6606
AT5G60950	COBL5	day 3, 15 h	up	1.45588
AT4G23310	CRK23	day 3, 15 h	up	2.53179
AT4G23320	CRK24	day 3, 15 h	up	1.82984
AT4G04490	CRK36	day 3, 15 h	up	2.05912
AT3G45860	CRK4	day 3, 15 h	up	1.73974
AT4G04570	CRK40	day 3, 15 h	up	0.769103
AT4G23140	CRK6	day 3, 15 h	up	2.5245
AT4G23150	CRK7	day 3, 15 h	up	2.80922
AT1G08450	CRT3	day 3, 15 h	up	1.35289
AT5G66640	DAR3	day 3, 15 h	up	1.98088
AT4G10500	DLO1, DMR6-LIKE OXYGENASE 1	day 3, 15 h	up	3.4867
AT5G24530	DMR6	day 3, 15 h	up	2.70834
AT5G45380	DUR3	day 3, 15 h	up	2.2589
AT2G15390	FUT4	day 3, 15 h	up	2.42803
AT3G07520	GLR1.4	day 3, 15 h	up	1.80329
AT4G02520	GSTF2	day 3, 15 h	up	1.61369
AT1G66960	LUP5	day 3, 15 h	up	3.63789
AT2G17040	NAC036	day 3, 15 h	up	1.49654
AT5G22380	NAC090	day 3, 15 h	up	2.24668
AT1G14880	PCR1	day 3, 15 h	up	2.01389
AT2G18660	PNP-A	day 3, 15 h	up	2.1507
AT2G14610	PR1	day 3, 15 h	up	2.92179
AT1G75040	PR5	day 3, 15 h	up	1.90872
AT5G41160	PUP12	day 3, 15 h	up	1.2889
AT1G09830	PUR2	day 3, 15 h	up	0.490896
AT1G13260	RAV1	day 3, 15 h	up	1.08357
AT5G10380	RING1	day 3, 15 h	up	1.66306
AT2G32680	RLP23	day 3, 15 h	up	3.1154
AT1G17250	RLP3	day 3, 15 h	up	1.90924
AT3G23110	RLP37	day 3, 15 h	up	1.19406
AT3G24900	RLP39	day 3, 15 h	up	2.48167
AT3G25010	RLP41	day 3, 15 h	up	2.48941
AT3G25020	RLP42	day 3, 15 h	up	1.2824
AT3G28890	RLP43	day 3, 15 h	up	2.24283
AT4G13920	RLP50	day 3, 15 h	up	1.58111
AT5G64000	SAL2	day 3, 15 h	up	2.30617
AT5G09290	SAL4	day 3, 15 h	up	2.34223
AT1G20350	TIM17-1	day 3, 15 h	up	2.92961
AT5G59580	UGT76E1	day 3, 15 h	up	2.23623
AT1G30900	VSR6	day 3, 15 h	up	1.64472
AT1G21240	WAK3	day 3, 15 h	up	3.34709
AT1G04600	XIA	day 3, 15 h	up	2.90758

## Sheet: day 3, 15 h, down
TAIR ID	symbol	time	condition	log2 FC, treatment vs. mock
AT2G37760	AKR4C8	day 3, 15 h	down	-1.88614
AT1G62290	AT1G62290	day 3, 15 h	down	-1.76898
AT1G68730	AT1G68730	day 3, 15 h	down	-0.543025
AT2G22590	AT2G22590	day 3, 15 h	down	-2.61438
AT2G25450	AT2G25450	day 3, 15 h	down	-0.788852
AT2G40020	AT2G40020	day 3, 15 h	down	-0.739014
AT2G41050	AT2G41050	day 3, 15 h	down	-1.56127
AT4G23670	AT4G23670	day 3, 15 h	down	-0.904518
AT4G26095	AT4G26095	day 3, 15 h	down	-1.64124
AT4G35720	AT4G35720	day 3, 15 h	down	-3.40955
AT5G14500	AT5G14500	day 3, 15 h	down	-0.529402
AT5G17650	AT5G17650	day 3, 15 h	down	-0.983391
AT5G55570	AT5G55570	day 3, 15 h	down	-2.03755
AT5G57040	AT5G57040	day 3, 15 h	down	-0.550125
AT5G57345	AT5G57345	day 3, 15 h	down	-0.838389
AT2G42540	COR15A	day 3, 15 h	down	-2.11685
AT2G42530	COR15B	day 3, 15 h	down	-1.48107
AT2G32530	CSLB03	day 3, 15 h	down	-1.54171
AT5G12140	CYS1	day 3, 15 h	down	-0.459351
AT2G25080	GPX1	day 3, 15 h	down	-0.602563
AT3G54660	GR	day 3, 15 h	down	-0.413642
AT4G34870	ROC5	day 3, 15 h	down	-0.392176
AT4G30960	SIP3	day 3, 15 h	down	-0.752606
AT4G15490	UGT84A3	day 3, 15 h	down	-0.998875

## Sheet: day 4, 9 h, up
TAIR ID	symbol	time	condition	log2 FC, treatment vs. mock
AT5G15800	37135	day 4, 9 h	up	2.73353
AT1G27940	ABCB13	day 4, 9 h	up	1.59731
AT4G14400	ACD6	day 4, 9 h	up	1.16788
AT2G37250	ADK	day 4, 9 h	up	0.690499
AT5G11740	AGP15	day 4, 9 h	up	0.804423
AT1G35230	AGP5	day 4, 9 h	up	1.73288
AT4G25000	AMY1	day 4, 9 h	up	1.38084
AT1G07890	APX1	day 4, 9 h	up	1.04089
AT4G11890	ARCK1	day 4, 9 h	up	1.69182
AT1G02870	AT1G02870	day 4, 9 h	up	0.73861
AT1G04480	AT1G04480	day 4, 9 h	up	0.766194
AT1G06000	AT1G06000	day 4, 9 h	up	1.15615
AT1G06380	AT1G06380	day 4, 9 h	up	0.877929
AT1G06560	AT1G06560	day 4, 9 h	up	0.797985
AT1G06720	AT1G06720	day 4, 9 h	up	0.851943
AT1G07210	AT1G07210	day 4, 9 h	up	0.411472
AT1G07615	AT1G07615	day 4, 9 h	up	0.893438
AT1G07650	AT1G07650	day 4, 9 h	up	0.511724
AT1G07930	AT1G07930	day 4, 9 h	up	0.517514
AT1G08410	AT1G08410	day 4, 9 h	up	0.598381
AT1G08580	AT1G08580	day 4, 9 h	up	0.652066
AT1G08610	AT1G08610	day 4, 9 h	up	1.26862
AT1G08845	AT1G08845	day 4, 9 h	up	0.714775
AT1G09190	AT1G09190	day 4, 9 h	up	1.12646
AT1G09290	AT1G09290	day 4, 9 h	up	0.574614
AT1G09590	AT1G09590	day 4, 9 h	up	0.683609
AT1G09690	AT1G09690	day 4, 9 h	up	0.450296
AT1G10490	AT1G10490	day 4, 9 h	up	1.07959
AT1G11170	AT1G11170	day 4, 9 h	up	1.44397
AT1G11330	AT1G11330	day 4, 9 h	up	1.23009
AT1G13030	AT1G13030	day 4, 9 h	up	0.846202
AT1G13160	AT1G13160	day 4, 9 h	up	0.557508
AT1G13470	AT1G13470	day 4, 9 h	up	2.65115
AT1G13750	AT1G13750	day 4, 9 h	up	0.841617
AT1G14090	AT1G14090	day 4, 9 h	up	0.932662
AT1G15200	AT1G15200	day 4, 9 h	up	0.342973
AT1G15250	AT1G15250	day 4, 9 h	up	0.800919
AT1G15420	AT1G15420	day 4, 9 h	up	0.734654
AT1G15790	AT1G15790	day 4, 9 h	up	1.28251
AT1G15930	AT1G15930	day 4, 9 h	up	0.740902
AT1G16000	AT1G16000	day 4, 9 h	up	1.03277
AT1G16350	AT1G16350	day 4, 9 h	up	0.694869
AT1G16850	AT1G16850	day 4, 9 h	up	1.10552
AT1G16870	AT1G16870	day 4, 9 h	up	0.488863
AT1G17430	AT1G17430	day 4, 9 h	up	0.781348
AT1G17610	AT1G17610	day 4, 9 h	up	0.779995
AT1G18540	AT1G18540	day 4, 9 h	up	0.739303
AT1G18850	AT1G18850	day 4, 9 h	up	0.985263
AT1G19290	AT1G19290	day 4, 9 h	up	0.564661
AT1G20300	AT1G20300	day 4, 9 h	up	0.583909
AT1G23280	AT1G23280	day 4, 9 h	up	0.739696
AT1G24090	AT1G24090	day 4, 9 h	up	1.78362
AT1G24147	AT1G24147	day 4, 9 h	up	1.25121
AT1G25260	AT1G25260	day 4, 9 h	up	0.581046
AT1G26470	AT1G26470	day 4, 9 h	up	0.604181
AT1G26750	AT1G26750	day 4, 9 h	up	0.464132
AT1G26880	AT1G26880	day 4, 9 h	up	0.641531
AT1G27050	AT1G27050	day 4, 9 h	up	0.690028
AT1G27330	AT1G27330	day 4, 9 h	up	0.722425
AT1G27400	AT1G27400	day 4, 9 h	up	0.589909
AT1G27435	AT1G27435	day 4, 9 h	up	0.450018
AT1G27470	AT1G27470	day 4, 9 h	up	0.822833
AT1G28350	AT1G28350	day 4, 9 h	up	0.711056
AT1G28395	AT1G28395	day 4, 9 h	up	0.835211
AT1G29030	AT1G29030	day 4, 9 h	up	1.01889
AT1G29250	AT1G29250	day 4, 9 h	up	1.0714
AT1G29320	AT1G29320	day 4, 9 h	up	0.901108
AT1G29418	AT1G29418	day 4, 9 h	up	0.909052
AT1G29715	AT1G29715	day 4, 9 h	up	1.74696
AT1G29880	AT1G29880	day 4, 9 h	up	0.251482
AT1G30240	AT1G30240	day 4, 9 h	up	0.736225
AT1G30960	AT1G30960	day 4, 9 h	up	1.14184
AT1G31220	AT1G31220	day 4, 9 h	up	0.564594
AT1G31660	AT1G31660	day 4, 9 h	up	1.12931
AT1G34030	AT1G34030	day 4, 9 h	up	0.527497
AT1G34420	AT1G34420	day 4, 9 h	up	1.66051
AT1G34750	AT1G34750	day 4, 9 h	up	1.00434
AT1G35710	AT1G35710	day 4, 9 h	up	1.54687
AT1G36280	AT1G36280	day 4, 9 h	up	0.600856
AT1G36310	AT1G36310	day 4, 9 h	up	0.456445
AT1G41880	AT1G41880	day 4, 9 h	up	0.679955
AT1G42440	AT1G42440	day 4, 9 h	up	0.484097
AT1G45231	AT1G45231	day 4, 9 h	up	0.54807
AT1G48460	AT1G48460	day 4, 9 h	up	1.18357
AT1G48570	AT1G48570	day 4, 9 h	up	1.58599
AT1G50920	AT1G50920	day 4, 9 h	up	0.603021
AT1G51310	AT1G51310	day 4, 9 h	up	0.580739
AT1G51790	AT1G51790	day 4, 9 h	up	1.71001
AT1G52300	AT1G52300	day 4, 9 h	up	0.506534
AT1G52930	AT1G52930	day 4, 9 h	up	1.37467
AT1G53460	AT1G53460	day 4, 9 h	up	0.430892
AT1G53645	AT1G53645	day 4, 9 h	up	0.599554
AT1G55040	AT1G55040	day 4, 9 h	up	0.808812
AT1G56045	AT1G56045	day 4, 9 h	up	0.600752
AT1G56120	AT1G56120	day 4, 9 h	up	1.07264
AT1G57660	AT1G57660	day 4, 9 h	up	0.654237
AT1G58225	AT1G58225	day 4, 9 h	up	1.83707
AT1G60080	AT1G60080	day 4, 9 h	up	0.704582
AT1G60640	AT1G60640	day 4, 9 h	up	0.881159
AT1G61350	AT1G61350	day 4, 9 h	up	0.348139
AT1G61990	AT1G61990	day 4, 9 h	up	0.590407
AT1G63250	AT1G63250	day 4, 9 h	up	1.12034
AT1G63660	AT1G63660	day 4, 9 h	up	0.810539
AT1G63810	AT1G63810	day 4, 9 h	up	0.867186
AT1G64880	AT1G64880	day 4, 9 h	up	0.605553
AT1G65030	AT1G65030	day 4, 9 h	up	0.940883
AT1G65490	AT1G65490	day 4, 9 h	up	0.77608
AT1G65500	AT1G65500	day 4, 9 h	up	1.78457
AT1G66070	AT1G66070	day 4, 9 h	up	0.436166
AT1G66920	AT1G66920	day 4, 9 h	up	1.21375
AT1G67430	AT1G67430	day 4, 9 h	up	0.585493
AT1G68980	AT1G68980	day 4, 9 h	up	0.570749
AT1G69070	AT1G69070	day 4, 9 h	up	0.843032
AT1G70600	AT1G70600	day 4, 9 h	up	0.869396
AT1G71840	AT1G71840	day 4, 9 h	up	0.70518
AT1G71850	AT1G71850	day 4, 9 h	up	1.08965
AT1G72060	AT1G72060	day 4, 9 h	up	1.25896
AT1G72070	AT1G72070	day 4, 9 h	up	1.43142
AT1G73230	AT1G73230	day 4, 9 h	up	0.535116
AT1G73770	AT1G73770	day 4, 9 h	up	0.987207
AT1G74050	AT1G74050	day 4, 9 h	up	0.408709
AT1G74270	AT1G74270	day 4, 9 h	up	0.541454
AT1G74440	AT1G74440	day 4, 9 h	up	0.936896
AT1G75200	AT1G75200	day 4, 9 h	up	0.727658
AT1G75560	AT1G75560	day 4, 9 h	up	0.361806
AT1G75580	AT1G75580	day 4, 9 h	up	1.58194
AT1G76960	AT1G76960	day 4, 9 h	up	2.64513
AT1G77030	AT1G77030	day 4, 9 h	up	0.913658
AT1G77570	AT1G77570	day 4, 9 h	up	1.23692
AT1G77940	AT1G77940	day 4, 9 h	up	0.695333
AT1G78930	AT1G78930	day 4, 9 h	up	1.26512
AT1G79150	AT1G79150	day 4, 9 h	up	0.871053
AT1G79260	AT1G79260	day 4, 9 h	up	0.577949
AT1G80150	AT1G80150	day 4, 9 h	up	1.01236
AT1G80620	AT1G80620	day 4, 9 h	up	0.421814
AT2G02880	AT2G02880	day 4, 9 h	up	0.937212
AT2G05120	AT2G05120	day 4, 9 h	up	0.75437
AT2G09990	AT2G09990	day 4, 9 h	up	0.562391
AT2G11890	AT2G11890	day 4, 9 h	up	0.45649
AT2G14460	AT2G14460	day 4, 9 h	up	0.846793
AT2G15690	AT2G15690	day 4, 9 h	up	0.920945
AT2G16660	AT2G16660	day 4, 9 h	up	2.6304
AT2G17240	AT2G17240	day 4, 9 h	up	0.655986
AT2G17360	AT2G17360	day 4, 9 h	up	0.404566
AT2G17670	AT2G17670	day 4, 9 h	up	0.731875
AT2G18220	AT2G18220	day 4, 9 h	up	0.926804
AT2G18900	AT2G18900	day 4, 9 h	up	0.935514
AT2G19540	AT2G19540	day 4, 9 h	up	0.562309
AT2G19730	AT2G19730	day 4, 9 h	up	0.742692
AT2G19740	AT2G19740	day 4, 9 h	up	0.777005
AT2G19750	AT2G19750	day 4, 9 h	up	0.587468
AT2G19870	AT2G19870	day 4, 9 h	up	0.901659
AT2G20060	AT2G20060	day 4, 9 h	up	0.754668
AT2G20450	AT2G20450	day 4, 9 h	up	0.885267
AT2G20710	AT2G20710	day 4, 9 h	up	0.780244
AT2G21440	AT2G21440	day 4, 9 h	up	1.01898
AT2G21580	AT2G21580	day 4, 9 h	up	0.515585
AT2G21850	AT2G21850	day 4, 9 h	up	1.46198
AT2G22360	AT2G22360	day 4, 9 h	up	0.641727
AT2G23890	AT2G23890	day 4, 9 h	up	0.537698
AT2G24960	AT2G24960	day 4, 9 h	up	0.547272
AT2G24990	AT2G24990	day 4, 9 h	up	0.728915
AT2G25210	AT2G25210	day 4, 9 h	up	0.624027
AT2G25510	AT2G25510	day 4, 9 h	up	1.03771
AT2G27710	AT2G27710	day 4, 9 h	up	0.820602
AT2G28600	AT2G28600	day 4, 9 h	up	0.607943
AT2G31240	AT2G31240	day 4, 9 h	up	0.618177
AT2G31410	AT2G31410	day 4, 9 h	up	0.537324
AT2G31610	AT2G31610	day 4, 9 h	up	0.514487
AT2G31725	AT2G31725	day 4, 9 h	up	0.803401
AT2G31740	AT2G31740	day 4, 9 h	up	0.732113
AT2G32060	AT2G32060	day 4, 9 h	up	0.626597
AT2G32160	AT2G32160	day 4, 9 h	up	0.794396
AT2G32220	AT2G32220	day 4, 9 h	up	0.850626
AT2G32380	AT2G32380	day 4, 9 h	up	0.551794
AT2G34357	AT2G34357	day 4, 9 h	up	0.889047
AT2G34480	AT2G34480	day 4, 9 h	up	0.665289
AT2G35605	AT2G35605	day 4, 9 h	up	0.787845
AT2G35790	AT2G35790	day 4, 9 h	up	0.621674
AT2G36160	AT2G36160	day 4, 9 h	up	0.644013
AT2G36170	AT2G36170	day 4, 9 h	up	0.785685
AT2G37190	AT2G37190	day 4, 9 h	up	0.762051
AT2G37230	AT2G37230	day 4, 9 h	up	0.605449
AT2G37540	AT2G37540	day 4, 9 h	up	0.783557
AT2G37600	AT2G37600	day 4, 9 h	up	0.72078
AT2G37990	AT2G37990	day 4, 9 h	up	0.877433
AT2G39795	AT2G39795	day 4, 9 h	up	0.747181
AT2G40290	AT2G40290	day 4, 9 h	up	0.322138
AT2G40360	AT2G40360	day 4, 9 h	up	0.933174
AT2G40430	AT2G40430	day 4, 9 h	up	0.705156
AT2G40510	AT2G40510	day 4, 9 h	up	0.422139
AT2G40590	AT2G40590	day 4, 9 h	up	0.507713
AT2G40700	AT2G40700	day 4, 9 h	up	0.989046
AT2G41090	AT2G41090	day 4, 9 h	up	0.856025
AT2G41840	AT2G41840	day 4, 9 h	up	0.483821
AT2G42710	AT2G42710	day 4, 9 h	up	0.852977
AT2G44120	AT2G44120	day 4, 9 h	up	0.891071
AT2G44400	AT2G44400	day 4, 9 h	up	2.02571
AT2G44860	AT2G44860	day 4, 9 h	up	0.791052
AT2G45030	AT2G45030	day 4, 9 h	up	0.750689
AT2G45710	AT2G45710	day 4, 9 h	up	1.07988
AT2G45730	AT2G45730	day 4, 9 h	up	0.487255
AT2G46420	AT2G46420	day 4, 9 h	up	0.590443
AT2G46535	AT2G46535	day 4, 9 h	up	0.912437
AT2G47610	AT2G47610	day 4, 9 h	up	0.511408
AT2G47790	AT2G47790	day 4, 9 h	up	0.584753
AT3G01160	AT3G01160	day 4, 9 h	up	0.6394
AT3G01800	AT3G01800	day 4, 9 h	up	0.670909
AT3G02060	AT3G02060	day 4, 9 h	up	0.696307
AT3G02080	AT3G02080	day 4, 9 h	up	0.502443
AT3G02530	AT3G02530	day 4, 9 h	up	0.33836
AT3G02650	AT3G02650	day 4, 9 h	up	0.671377
AT3G02710	AT3G02710	day 4, 9 h	up	0.73049
AT3G02832	AT3G02832	day 4, 9 h	up	1.41948
AT3G03920	AT3G03920	day 4, 9 h	up	0.954114
AT3G04130	AT3G04130	day 4, 9 h	up	0.886504
AT3G04480	AT3G04480	day 4, 9 h	up	0.589917
AT3G04600	AT3G04600	day 4, 9 h	up	0.445606
AT3G04650	AT3G04650	day 4, 9 h	up	0.751829
AT3G04820	AT3G04820	day 4, 9 h	up	0.607297
AT3G04830	AT3G04830	day 4, 9 h	up	0.273385
AT3G04840	AT3G04840	day 4, 9 h	up	0.560807
AT3G04920	AT3G04920	day 4, 9 h	up	0.44151
AT3G04950	AT3G04950	day 4, 9 h	up	1.08414
AT3G05060	AT3G05060	day 4, 9 h	up	0.919038
AT3G05560	AT3G05560	day 4, 9 h	up	0.609427
AT3G06530	AT3G06530	day 4, 9 h	up	1.14356
AT3G06680	AT3G06680	day 4, 9 h	up	0.733657
AT3G06700	AT3G06700	day 4, 9 h	up	0.570377
AT3G06920	AT3G06920	day 4, 9 h	up	0.670309
AT3G07110	AT3G07110	day 4, 9 h	up	0.940427
AT3G07590	AT3G07590	day 4, 9 h	up	0.929381
AT3G07750	AT3G07750	day 4, 9 h	up	0.88164
AT3G07860	AT3G07860	day 4, 9 h	up	1.33124
AT3G08980	AT3G08980	day 4, 9 h	up	0.762593
AT3G09200	AT3G09200	day 4, 9 h	up	0.659382
AT3G09490	AT3G09490	day 4, 9 h	up	1.12975
AT3G09500	AT3G09500	day 4, 9 h	up	0.529302
AT3G09630	AT3G09630	day 4, 9 h	up	0.558242
AT3G09720	AT3G09720	day 4, 9 h	up	0.7089
AT3G09970	AT3G09970	day 4, 9 h	up	0.39922
AT3G10090	AT3G10090	day 4, 9 h	up	0.495332
AT3G10530	AT3G10530	day 4, 9 h	up	0.991567
AT3G10610	AT3G10610	day 4, 9 h	up	0.731321
AT3G11250	AT3G11250	day 4, 9 h	up	0.55958
AT3G11402	AT3G11402	day 4, 9 h	up	1.51315
AT3G11830	AT3G11830	day 4, 9 h	up	0.404842
AT3G11964	AT3G11964	day 4, 9 h	up	0.812486
AT3G13230	AT3G13230	day 4, 9 h	up	0.993436
AT3G13420	AT3G13420	day 4, 9 h	up	1.05859
AT3G13437	AT3G13437	day 4, 9 h	up	1.39137
AT3G15080	AT3G15080	day 4, 9 h	up	0.889567
AT3G15460	AT3G15460	day 4, 9 h	up	1.179
AT3G15536	AT3G15536	day 4, 9 h	up	2.95267
AT3G16080	AT3G16080	day 4, 9 h	up	0.740777
AT3G16565	AT3G16565	day 4, 9 h	up	1.03854
AT3G16780	AT3G16780	day 4, 9 h	up	0.721953
AT3G16840	AT3G16840	day 4, 9 h	up	0.664253
AT3G17050	AT3G17050	day 4, 9 h	up	1.09029
AT3G18600	AT3G18600	day 4, 9 h	up	1.04869
AT3G18760	AT3G18760	day 4, 9 h	up	0.65561
AT3G19250	AT3G19250	day 4, 9 h	up	1.50478
AT3G20340	AT3G20340	day 4, 9 h	up	2.58247
AT3G21300	AT3G21300	day 4, 9 h	up	1.20134
AT3G22230	AT3G22230	day 4, 9 h	up	0.678246
AT3G22235	AT3G22235	day 4, 9 h	up	1.5935
AT3G22660	AT3G22660	day 4, 9 h	up	0.828909
AT3G23330	AT3G23330	day 4, 9 h	up	0.869999
AT3G23390	AT3G23390	day 4, 9 h	up	0.616379
AT3G23620	AT3G23620	day 4, 9 h	up	0.789127
AT3G24830	AT3G24830	day 4, 9 h	up	0.573604
AT3G25940	AT3G25940	day 4, 9 h	up	1.08979
AT3G27540	AT3G27540	day 4, 9 h	up	0.593599
AT3G28700	AT3G28700	day 4, 9 h	up	0.657224
AT3G28900	AT3G28900	day 4, 9 h	up	0.741099
AT3G30120	AT3G30120	day 4, 9 h	up	2.23757
AT3G43980	AT3G43980	day 4, 9 h	up	0.839181
AT3G44010	AT3G44010	day 4, 9 h	up	0.659258
AT3G45030	AT3G45030	day 4, 9 h	up	0.642514
AT3G47348	AT3G47348	day 4, 9 h	up	0.670441
AT3G47370	AT3G47370	day 4, 9 h	up	0.812655
AT3G47480	AT3G47480	day 4, 9 h	up	1.76109
AT3G48080	AT3G48080	day 4, 9 h	up	1.2637
AT3G48830	AT3G48830	day 4, 9 h	up	1.26844
AT3G49080	AT3G49080	day 4, 9 h	up	0.573143
AT3G49910	AT3G49910	day 4, 9 h	up	0.666094
AT3G50210	AT3G50210	day 4, 9 h	up	0.558402
AT3G51330	AT3G51330	day 4, 9 h	up	1.72117
AT3G51870	AT3G51870	day 4, 9 h	up	1.46752
AT3G52040	AT3G52040	day 4, 9 h	up	0.884686
AT3G53630	AT3G53630	day 4, 9 h	up	0.687599
AT3G53870	AT3G53870	day 4, 9 h	up	0.507303
AT3G53890	AT3G53890	day 4, 9 h	up	0.674287
AT3G54200	AT3G54200	day 4, 9 h	up	0.956658
AT3G55170	AT3G55170	day 4, 9 h	up	0.474913
AT3G55750	AT3G55750	day 4, 9 h	up	0.627516
AT3G56030	AT3G56030	day 4, 9 h	up	1.29626
AT3G56330	AT3G56330	day 4, 9 h	up	1.06045
AT3G56340	AT3G56340	day 4, 9 h	up	0.729546
AT3G56510	AT3G56510	day 4, 9 h	up	0.393812
AT3G56570	AT3G56570	day 4, 9 h	up	1.22654
AT3G57000	AT3G57000	day 4, 9 h	up	0.562586
AT3G57490	AT3G57490	day 4, 9 h	up	0.947649
AT3G57700	AT3G57700	day 4, 9 h	up	1.50245
AT3G57940	AT3G57940	day 4, 9 h	up	0.768285
AT3G58180	AT3G58180	day 4, 9 h	up	0.52094
AT3G58660	AT3G58660	day 4, 9 h	up	0.968986
AT3G58700	AT3G58700	day 4, 9 h	up	0.707067
AT3G59540	AT3G59540	day 4, 9 h	up	0.558756
AT3G60245	AT3G60245	day 4, 9 h	up	0.617166
AT3G60770	AT3G60770	day 4, 9 h	up	0.593378
AT3G60910	AT3G60910	day 4, 9 h	up	0.380949
AT3G61280	AT3G61280	day 4, 9 h	up	2.0706
AT3G62120	AT3G62120	day 4, 9 h	up	0.308603
AT3G62870	AT3G62870	day 4, 9 h	up	0.68565
AT3G63400	AT3G63400	day 4, 9 h	up	0.731804
AT4G00700	AT4G00700	day 4, 9 h	up	2.42569
AT4G00955	AT4G00955	day 4, 9 h	up	0.881209
AT4G00960	AT4G00960	day 4, 9 h	up	1.07688
AT4G01590	AT4G01590	day 4, 9 h	up	0.415305
AT4G01700	AT4G01700	day 4, 9 h	up	0.981104
AT4G01860	AT4G01860	day 4, 9 h	up	0.545053
AT4G01990	AT4G01990	day 4, 9 h	up	1.04442
AT4G02400	AT4G02400	day 4, 9 h	up	0.660631
AT4G04745	AT4G04745	day 4, 9 h	up	1.56772
AT4G04940	AT4G04940	day 4, 9 h	up	1.10583
AT4G10450	AT4G10450	day 4, 9 h	up	0.88983
AT4G10480	AT4G10480	day 4, 9 h	up	0.631724
AT4G10500	AT4G10500	day 4, 9 h	up	2.5102
AT4G10620	AT4G10620	day 4, 9 h	up	0.821107
AT4G11630	AT4G11630	day 4, 9 h	up	0.551633
AT4G12240	AT4G12240	day 4, 9 h	up	0.957216
AT4G12600	AT4G12600	day 4, 9 h	up	0.986043
AT4G13170	AT4G13170	day 4, 9 h	up	0.748161
AT4G15000	AT4G15000	day 4, 9 h	up	0.64504
AT4G15770	AT4G15770	day 4, 9 h	up	1.02338
AT4G16630	AT4G16630	day 4, 9 h	up	0.987759
AT4G16720	AT4G16720	day 4, 9 h	up	0.733602
AT4G18100	AT4G18100	day 4, 9 h	up	0.650345
AT4G18280	AT4G18280	day 4, 9 h	up	1.01636
AT4G18905	AT4G18905	day 4, 9 h	up	0.60674
AT4G19610	AT4G19610	day 4, 9 h	up	0.371712
AT4G20980	AT4G20980	day 4, 9 h	up	0.396632
AT4G21520	AT4G21520	day 4, 9 h	up	0.772704
AT4G23540	AT4G23540	day 4, 9 h	up	1.02592
AT4G23610	AT4G23610	day 4, 9 h	up	1.27236
AT4G23620	AT4G23620	day 4, 9 h	up	0.704189
AT4G25070	AT4G25070	day 4, 9 h	up	2.09156
AT4G25730	AT4G25730	day 4, 9 h	up	0.922286
AT4G26190	AT4G26190	day 4, 9 h	up	0.502332
AT4G26230	AT4G26230	day 4, 9 h	up	0.650586
AT4G26600	AT4G26600	day 4, 9 h	up	1.14336
AT4G26870	AT4G26870	day 4, 9 h	up	0.292449
AT4G27340	AT4G27340	day 4, 9 h	up	0.645345
AT4G27585	AT4G27585	day 4, 9 h	up	0.772284
AT4G28450	AT4G28450	day 4, 9 h	up	0.818406
AT4G29390	AT4G29390	day 4, 9 h	up	0.512886
AT4G29410	AT4G29410	day 4, 9 h	up	0.627317
AT4G29520	AT4G29520	day 4, 9 h	up	1.33265
AT4G30570	AT4G30570	day 4, 9 h	up	0.937209
AT4G30990	AT4G30990	day 4, 9 h	up	0.799381
AT4G31210	AT4G31210	day 4, 9 h	up	1.29764
AT4G31790	AT4G31790	day 4, 9 h	up	1.1041
AT4G31985	AT4G31985	day 4, 9 h	up	0.648781
AT4G33865	AT4G33865	day 4, 9 h	up	0.497512
AT4G34670	AT4G34670	day 4, 9 h	up	0.48394
AT4G34910	AT4G34910	day 4, 9 h	up	0.780701
AT4G34950	AT4G34950	day 4, 9 h	up	1.28613
AT4G35850	AT4G35850	day 4, 9 h	up	0.447365
AT4G36130	AT4G36130	day 4, 9 h	up	0.56322
AT4G37090	AT4G37090	day 4, 9 h	up	0.847244
AT4G38100	AT4G38100	day 4, 9 h	up	0.856037
AT4G39160	AT4G39160	day 4, 9 h	up	0.534652
AT4G39300	AT4G39300	day 4, 9 h	up	0.732743
AT5G02050	AT5G02050	day 4, 9 h	up	0.659778
AT5G02450	AT5G02450	day 4, 9 h	up	0.505674
AT5G02610	AT5G02610	day 4, 9 h	up	0.645233
AT5G02870	AT5G02870	day 4, 9 h	up	0.677566
AT5G02960	AT5G02960	day 4, 9 h	up	0.653995
AT5G03850	AT5G03850	day 4, 9 h	up	0.56589
AT5G04600	AT5G04600	day 4, 9 h	up	0.519127
AT5G04800	AT5G04800	day 4, 9 h	up	0.546319
AT5G05210	AT5G05210	day 4, 9 h	up	0.477052
AT5G05370	AT5G05370	day 4, 9 h	up	0.562505
AT5G06360	AT5G06360	day 4, 9 h	up	0.710799
AT5G07090	AT5G07090	day 4, 9 h	up	0.60435
AT5G07710	AT5G07710	day 4, 9 h	up	0.429108
AT5G07760	AT5G07760	day 4, 9 h	up	2.01426
AT5G08180	AT5G08180	day 4, 9 h	up	0.939141
AT5G08240	AT5G08240	day 4, 9 h	up	1.65442
AT5G08760	AT5G08760	day 4, 9 h	up	1.06281
AT5G09510	AT5G09510	day 4, 9 h	up	0.734339
AT5G10760	AT5G10760	day 4, 9 h	up	2.60758
AT5G11240	AT5G11240	day 4, 9 h	up	1.13261
AT5G11340	AT5G11340	day 4, 9 h	up	0.518887
AT5G13070	AT5G13070	day 4, 9 h	up	0.410477
AT5G14050	AT5G14050	day 4, 9 h	up	1.00833
AT5G14520	AT5G14520	day 4, 9 h	up	0.86184
AT5G14770	AT5G14770	day 4, 9 h	up	0.776638
AT5G15550	AT5G15550	day 4, 9 h	up	1.14064
AT5G15570	AT5G15570	day 4, 9 h	up	0.418534
AT5G15750	AT5G15750	day 4, 9 h	up	0.708832
AT5G16130	AT5G16130	day 4, 9 h	up	0.585467
AT5G17270	AT5G17270	day 4, 9 h	up	1.03087
AT5G18380	AT5G18380	day 4, 9 h	up	0.429331
AT5G18470	AT5G18470	day 4, 9 h	up	1.79787
AT5G19030	AT5G19030	day 4, 9 h	up	0.586683
AT5G19300	AT5G19300	day 4, 9 h	up	0.924519
AT5G19510	AT5G19510	day 4, 9 h	up	0.509042
AT5G19750	AT5G19750	day 4, 9 h	up	1.38638
AT5G20130	AT5G20130	day 4, 9 h	up	0.561543
AT5G20160	AT5G20160	day 4, 9 h	up	0.962639
AT5G20290	AT5G20290	day 4, 9 h	up	0.576688
AT5G20600	AT5G20600	day 4, 9 h	up	0.589026
AT5G22100	AT5G22100	day 4, 9 h	up	0.897214
AT5G22440	AT5G22440	day 4, 9 h	up	0.738616
AT5G22840	AT5G22840	day 4, 9 h	up	0.764112
AT5G23250	AT5G23250	day 4, 9 h	up	0.378382
AT5G23900	AT5G23900	day 4, 9 h	up	0.440134
AT5G24840	AT5G24840	day 4, 9 h	up	0.665725
AT5G25754	AT5G25754	day 4, 9 h	up	0.399262
AT5G25757	AT5G25757	day 4, 9 h	up	0.535731
AT5G26180	AT5G26180	day 4, 9 h	up	0.999293
AT5G26731	AT5G26731	day 4, 9 h	up	1.45353
AT5G27395	AT5G27395	day 4, 9 h	up	0.713845
AT5G27700	AT5G27700	day 4, 9 h	up	0.400507
AT5G27770	AT5G27770	day 4, 9 h	up	0.543246
AT5G27850	AT5G27850	day 4, 9 h	up	0.62599
AT5G35530	AT5G35530	day 4, 9 h	up	0.350587
AT5G35910	AT5G35910	day 4, 9 h	up	0.353609
AT5G36930	AT5G36930	day 4, 9 h	up	0.680592
AT5G38720	AT5G38720	day 4, 9 h	up	0.714509
AT5G39960	AT5G39960	day 4, 9 h	up	0.839708
AT5G40530	AT5G40530	day 4, 9 h	up	0.488849
AT5G40660	AT5G40660	day 4, 9 h	up	0.585326
AT5G41190	AT5G41190	day 4, 9 h	up	0.625583
AT5G41770	AT5G41770	day 4, 9 h	up	0.244967
AT5G41970	AT5G41970	day 4, 9 h	up	0.454567
AT5G42530	AT5G42530	day 4, 9 h	up	1.03962
AT5G43960	AT5G43960	day 4, 9 h	up	0.493354
AT5G44820	AT5G44820	day 4, 9 h	up	1.188
AT5G45775	AT5G45775	day 4, 9 h	up	0.65828
AT5G46100	AT5G46100	day 4, 9 h	up	1.15935
AT5G46430	AT5G46430	day 4, 9 h	up	0.455547
AT5G46920	AT5G46920	day 4, 9 h	up	0.751266
AT5G47210	AT5G47210	day 4, 9 h	up	0.609386
AT5G47455	AT5G47455	day 4, 9 h	up	0.923128
AT5G47700	AT5G47700	day 4, 9 h	up	0.622476
AT5G47930	AT5G47930	day 4, 9 h	up	0.482712
AT5G48240	AT5G48240	day 4, 9 h	up	1.01565
AT5G48657	AT5G48657	day 4, 9 h	up	1.46805
AT5G48760	AT5G48760	day 4, 9 h	up	0.480228
AT5G48970	AT5G48970	day 4, 9 h	up	0.622157
AT5G51540	AT5G51540	day 4, 9 h	up	1.38334
AT5G51960	AT5G51960	day 4, 9 h	up	0.49163
AT5G52070	AT5G52070	day 4, 9 h	up	0.673208
AT5G52650	AT5G52650	day 4, 9 h	up	0.549432
AT5G53486	AT5G53486	day 4, 9 h	up	0.871289
AT5G53770	AT5G53770	day 4, 9 h	up	0.622403
AT5G54580	AT5G54580	day 4, 9 h	up	0.643551
AT5G54910	AT5G54910	day 4, 9 h	up	0.788546
AT5G55450	AT5G55450	day 4, 9 h	up	2.66707
AT5G55460	AT5G55460	day 4, 9 h	up	1.49617
AT5G56670	AT5G56670	day 4, 9 h	up	0.703712
AT5G57120	AT5G57120	day 4, 9 h	up	0.647751
AT5G57290	AT5G57290	day 4, 9 h	up	0.660418
AT5G57370	AT5G57370	day 4, 9 h	up	0.584795
AT5G58420	AT5G58420	day 4, 9 h	up	0.649469
AT5G59670	AT5G59670	day 4, 9 h	up	1.52731
AT5G59680	AT5G59680	day 4, 9 h	up	1.36944
AT5G59850	AT5G59850	day 4, 9 h	up	0.828626
AT5G60280	AT5G60280	day 4, 9 h	up	2.17378
AT5G60670	AT5G60670	day 4, 9 h	up	0.862835
AT5G61170	AT5G61170	day 4, 9 h	up	0.688167
AT5G61970	AT5G61970	day 4, 9 h	up	0.358611
AT5G62300	AT5G62300	day 4, 9 h	up	0.451286
AT5G62440	AT5G62440	day 4, 9 h	up	0.748858
AT5G64150	AT5G64150	day 4, 9 h	up	0.924117
AT5G64650	AT5G64650	day 4, 9 h	up	0.598934
AT5G65490	AT5G65490	day 4, 9 h	up	0.478792
AT5G65900	AT5G65900	day 4, 9 h	up	0.58199
AT5G66540	AT5G66540	day 4, 9 h	up	0.715729
AT5G66860	AT5G66860	day 4, 9 h	up	0.613878
AT5G67510	AT5G67510	day 4, 9 h	up	0.874253
AT3G51800	ATG2	day 4, 9 h	up	0.538039
AT3G11710	ATKRS-1	day 4, 9 h	up	0.567388
AT3G25520	ATL5	day 4, 9 h	up	0.658441
AT1G52980	AtNug2	day 4, 9 h	up	0.549244
AT4G02330	ATPMEPCRB	day 4, 9 h	up	1.69761
AT1G71260	ATWHY2	day 4, 9 h	up	0.951397
AT3G51780	BAG4	day 4, 9 h	up	0.491915
AT3G49010	BBC1	day 4, 9 h	up	0.850193
AT3G57240	BG3	day 4, 9 h	up	2.71727
AT3G57260	BGL2	day 4, 9 h	up	2.87167
AT5G28540	BIP1	day 4, 9 h	up	0.838906
AT5G42020	BIP2	day 4, 9 h	up	0.869534
AT1G09080	BIP3	day 4, 9 h	up	2.41228
AT3G48250	BIR6	day 4, 9 h	up	0.797506
AT4G02990	BSM	day 4, 9 h	up	0.777759
AT2G20020	CAF1	day 4, 9 h	up	0.570536
AT3G51860	CAX3	day 4, 9 h	up	3.27832
AT5G64960	CDKC2	day 4, 9 h	up	0.366189
AT2G43570	CHI	day 4, 9 h	up	2.22741
AT2G46430	CNGC3	day 4, 9 h	up	1.00284
AT5G61790	CNX1	day 4, 9 h	up	0.840669
AT5G60950	COBL5	day 4, 9 h	up	1.43901
AT5G56090	COX15	day 4, 9 h	up	0.560984
AT4G04695	CPK31	day 4, 9 h	up	0.902252
AT1G14980	CPN10	day 4, 9 h	up	0.78068
AT5G23880	CPSF100	day 4, 9 h	up	0.597193
AT1G30460	CPSF30	day 4, 9 h	up	0.628731
AT3G25890	CRF11	day 4, 9 h	up	0.932032
AT4G23220	CRK14	day 4, 9 h	up	1.16708
AT4G23230	CRK15	day 4, 9 h	up	1.44248
AT4G23310	CRK23	day 4, 9 h	up	2.82933
AT4G23320	CRK24	day 4, 9 h	up	1.78713
AT4G04500	CRK37	day 4, 9 h	up	2.88719
AT3G45860	CRK4	day 4, 9 h	up	1.43984
AT4G23130	CRK5	day 4, 9 h	up	1.1251
AT4G23140	CRK6	day 4, 9 h	up	2.00454
AT4G23150	CRK7	day 4, 9 h	up	2.23581
AT4G23160	CRK8	day 4, 9 h	up	1.71094
AT1G08450	CRT3	day 4, 9 h	up	1.15145
AT5G10440	CYCD4	day 4, 9 h	up	1.20771
AT2G45510	CYP704A2	day 4, 9 h	up	1.01849
AT3G14620	CYP72A8	day 4, 9 h	up	1.34083
AT5G66620	DAR6	day 4, 9 h	up	0.938885
AT1G14620	DECOY	day 4, 9 h	up	0.588186
AT3G60880	DHDPS1	day 4, 9 h	up	0.52935
AT2G45440	DHDPS2	day 4, 9 h	up	0.450874
AT5G24530	DMR6	day 4, 9 h	up	2.33078
AT5G45380	DUR3	day 4, 9 h	up	1.749
AT1G15510	ECB2	day 4, 9 h	up	1.23525
AT1G31580	ECS1	day 4, 9 h	up	0.848602
AT5G61020	ECT3	day 4, 9 h	up	0.757588
AT3G60360	EDA14	day 4, 9 h	up	0.68747
AT1G72440	EDA25	day 4, 9 h	up	0.986851
AT4G05440	EDA35	day 4, 9 h	up	0.669963
AT4G13890	EDA36	day 4, 9 h	up	2.52316
AT3G56990	EDA7	day 4, 9 h	up	0.774497
AT2G39990	EIF2	day 4, 9 h	up	0.34925
AT1G04170	EIF2 GAMMA	day 4, 9 h	up	0.375321
AT3G11400	EIF3G1	day 4, 9 h	up	0.323232
AT4G33250	EIF3K	day 4, 9 h	up	0.267733
AT4G18040	EIF4E	day 4, 9 h	up	0.460152
AT1G13950	ELF5A-1	day 4, 9 h	up	1.26297
AT1G49540	ELP2	day 4, 9 h	up	0.745375
AT3G48930	EMB1080	day 4, 9 h	up	0.621479
AT1G49400	emb1129	day 4, 9 h	up	0.374252
AT4G24270	EMB140	day 4, 9 h	up	0.527814
AT3G61780	emb1703	day 4, 9 h	up	0.984124
AT3G49240	emb1796	day 4, 9 h	up	0.922858
AT3G07060	emb1974	day 4, 9 h	up	0.712905
AT2G22870	EMB2001	day 4, 9 h	up	1.26422
AT3G04400	emb2171	day 4, 9 h	up	0.495125
AT2G18020	EMB2296	day 4, 9 h	up	0.568408
AT1G02780	emb2386	day 4, 9 h	up	0.505563
AT3G12080	emb2738	day 4, 9 h	up	0.620658
AT2G17250	EMB2762	day 4, 9 h	up	0.773034
AT2G43650	EMB2777	day 4, 9 h	up	0.979835
AT5G10360	EMB3010	day 4, 9 h	up	0.593267
AT4G23170	EP1	day 4, 9 h	up	1.04978
AT1G12920	ERF1-2	day 4, 9 h	up	0.357839
AT1G26630	FBR12	day 4, 9 h	up	0.274774
AT1G24150	FH4	day 4, 9 h	up	1.17291
AT5G52470	FIB1	day 4, 9 h	up	0.847623
AT4G25630	FIB2	day 4, 9 h	up	1.03913
AT3G54170	FIP37	day 4, 9 h	up	0.362447
AT4G25340	FKBP53	day 4, 9 h	up	1.14838
AT4G33360	FLDH	day 4, 9 h	up	0.443592
AT2G24500	FZF	day 4, 9 h	up	0.447589
AT5G62270	GCD1	day 4, 9 h	up	0.49569
AT5G48030	GFA2	day 4, 9 h	up	0.567471
AT3G24090	GFAT	day 4, 9 h	up	0.88913
AT1G65450	GLC	day 4, 9 h	up	2.13803
AT3G07520	GLR1.4	day 4, 9 h	up	1.94778
AT4G31870	GPX7	day 4, 9 h	up	1.07478
AT4G02520	GSTF2	day 4, 9 h	up	1.35832
AT3G08950	HCC1	day 4, 9 h	up	0.662089
AT5G22650	HD2B	day 4, 9 h	up	0.753433
AT3G44750	HDA3	day 4, 9 h	up	0.963949
AT2G27840	HDT4	day 4, 9 h	up	0.906771
AT1G69720	HO3	day 4, 9 h	up	1.39069
AT3G50480	HR4	day 4, 9 h	up	1.45878
AT1G67970	HSFA8	day 4, 9 h	up	1.12531
AT3G23990	HSP60	day 4, 9 h	up	0.710576
AT3G13860	HSP60-3A	day 4, 9 h	up	0.733839
AT4G16660	Hsp70-17	day 4, 9 h	up	0.580024
AT3G18485	ILR2	day 4, 9 h	up	1.38614
AT1G63780	IMP4	day 4, 9 h	up	0.689682
AT3G06720	IMPA-1	day 4, 9 h	up	0.302471
AT4G38440	IYO	day 4, 9 h	up	0.613975
AT1G16970	KU70	day 4, 9 h	up	0.610777
AT3G05970	LACS6	day 4, 9 h	up	0.571757
AT2G43970	LARP6b	day 4, 9 h	up	0.362512
AT1G21190	LSM3A	day 4, 9 h	up	0.520396
AT2G43810	LSM6B	day 4, 9 h	up	0.568638
AT1G66960	LUP5	day 4, 9 h	up	4.09308
AT2G14560	LURP1	day 4, 9 h	up	1.61973
AT2G33580	LYK5	day 4, 9 h	up	1.28235
AT4G15570	MAA3	day 4, 9 h	up	0.601303
AT1G02140	MAGO	day 4, 9 h	up	0.322618
AT5G52870	MAKR5	day 4, 9 h	up	0.625237
AT2G45240	MAP1A	day 4, 9 h	up	0.550803
AT4G25110	MC2	day 4, 9 h	up	1.52811
AT4G01560	MEE49	day 4, 9 h	up	0.825219
AT5G45800	MEE62	day 4, 9 h	up	0.665188
AT4G08470	MEKK3	day 4, 9 h	up	0.795594
AT1G68990	MGP3	day 4, 9 h	up	0.781344
AT5G23395	MIA40	day 4, 9 h	up	0.563197
AT4G20020	MORF1	day 4, 9 h	up	0.795496
AT2G35240	MORF6	day 4, 9 h	up	0.755958
AT3G18165	MOS4	day 4, 9 h	up	0.346344
AT4G10760	MTA	day 4, 9 h	up	0.45924
AT5G48965	MUG6	day 4, 9 h	up	0.560241
AT2G17040	NAC036	day 4, 9 h	up	1.13972
AT5G22380	NAC090	day 4, 9 h	up	1.60847
AT5G13850	NACA3	day 4, 9 h	up	0.354826
AT4G26110	NAP1	day 4, 9 h	up	0.723782
AT2G19480	NAP1	day 4, 9 h	up	0.513592
AT3G57150	NAP57	day 4, 9 h	up	1.04427
AT4G30930	NFD1	day 4, 9 h	up	0.650676
AT1G31817	NFD3	day 4, 9 h	up	0.418585
AT1G09415	NIMIN-3	day 4, 9 h	up	0.762221
AT1G17690	NOF1	day 4, 9 h	up	0.577727
AT2G20490	NOP10	day 4, 9 h	up	0.96904
AT1G56110	NOP56	day 4, 9 h	up	0.932885
AT4G13750	NOV	day 4, 9 h	up	0.827812
AT5G11630	NOXY2	day 4, 9 h	up	0.900384
AT3G52140	NOXY38	day 4, 9 h	up	0.505285
AT1G74560	NRP1	day 4, 9 h	up	0.696541
AT3G57660	NRPA1	day 4, 9 h	up	0.761285
AT1G11475	NRPB10	day 4, 9 h	up	0.875024
AT5G41010	NRPB12	day 4, 9 h	up	0.716292
AT5G50200	NRT3.1	day 4, 9 h	up	1.41758
AT1G48920	NUC-L1	day 4, 9 h	up	0.753544
AT2G04450	NUDT6	day 4, 9 h	up	1.92399
AT5G55920	OLI2	day 4, 9 h	up	1.19144
ATMG00690	ORF240A	day 4, 9 h	up	1.41626
AT2G31020	ORP1A	day 4, 9 h	up	1.64437
AT1G31010	OSB4	day 4, 9 h	up	1.27776
AT1G25350	OVA9	day 4, 9 h	up	0.307914
AT2G35720	OWL1	day 4, 9 h	up	0.64823
AT1G72370	P40	day 4, 9 h	up	0.625996
AT3G06300	P4H2	day 4, 9 h	up	0.535164
AT2G23350	PAB4	day 4, 9 h	up	0.591313
AT4G02390	PARP2	day 4, 9 h	up	0.878838
AT3G22231	PCC1	day 4, 9 h	up	2.01971
AT1G14880	PCR1	day 4, 9 h	up	2.47775
AT1G66520	pde194	day 4, 9 h	up	0.983241
AT3G48500	PDE312	day 4, 9 h	up	1.17801
AT5G08610	PDE340	day 4, 9 h	up	1.3033
AT5G44420	PDF1.2	day 4, 9 h	up	2.89077
AT1G77510	PDIL1-2	day 4, 9 h	up	0.896914
AT3G54960	PDIL1-3	day 4, 9 h	up	1.07268
AT1G04980	PDIL2-2	day 4, 9 h	up	1.26691
AT1G22780	PFL	day 4, 9 h	up	0.520452
AT2G27530	PGY1	day 4, 9 h	up	0.591221
AT5G40770	PHB3	day 4, 9 h	up	0.764903
AT1G62390	Phox2	day 4, 9 h	up	0.521875
AT5G14040	PHT3	day 4, 9 h	up	0.339548
AT1G06530	PMD2	day 4, 9 h	up	0.363113
AT3G59010	PME61	day 4, 9 h	up	1.04746
AT3G22330	PMH2	day 4, 9 h	up	0.481573
AT5G60960	PNM1	day 4, 9 h	up	0.451375
AT2G18660	PNP-A	day 4, 9 h	up	2.57635
AT3G20540	POLGAMMA1	day 4, 9 h	up	0.784095
AT1G08650	PPCK1	day 4, 9 h	up	1.40122
AT1G61870	PPR336	day 4, 9 h	up	0.680508
AT2G14610	PR1	day 4, 9 h	up	2.83666
AT1G75040	PR5	day 4, 9 h	up	2.3935
AT3G12270	PRMT3	day 4, 9 h	up	1.07831
AT4G16700	PSD1	day 4, 9 h	up	1.73659
AT3G16810	PUM24	day 4, 9 h	up	0.89668
AT5G41160	PUP12	day 4, 9 h	up	1.86292
AT1G09830	PUR2	day 4, 9 h	up	0.532693
AT1G15440	PWP2	day 4, 9 h	up	0.925516
AT5G23300	PYRD	day 4, 9 h	up	0.865593
AT1G48630	RACK1B_AT	day 4, 9 h	up	0.935002
AT3G18130	RACK1C_AT	day 4, 9 h	up	0.940175
AT5G58590	RANBP1	day 4, 9 h	up	0.507304
AT3G55510	RBL	day 4, 9 h	up	0.860879
AT1G49600	RBP47A	day 4, 9 h	up	0.574028
AT1G47500	RBP47C'	day 4, 9 h	up	0.472625
AT3G17170	RFC3	day 4, 9 h	up	1.52909
AT3G03450	RGL2	day 4, 9 h	up	1.15256
AT1G56550	RGXT3	day 4, 9 h	up	2.51886
AT4G09730	RH39	day 4, 9 h	up	0.88229
AT5G57280	RID2	day 4, 9 h	up	0.844872
AT5G10380	RING1	day 4, 9 h	up	1.57007
AT1G65790	RK1	day 4, 9 h	up	1.2859
AT5G60900	RLK1	day 4, 9 h	up	1.46997
AT3G18740	RLK902	day 4, 9 h	up	0.580691
AT2G25440	RLP20	day 4, 9 h	up	2.45973
AT2G32680	RLP23	day 4, 9 h	up	1.90851
AT3G11010	RLP34	day 4, 9 h	up	1.29008
AT3G23010	RLP36	day 4, 9 h	up	1.14807
AT3G23110	RLP37	day 4, 9 h	up	1.31033
AT3G23120	RLP38	day 4, 9 h	up	1.23571
AT3G24900	RLP39	day 4, 9 h	up	1.96211
AT3G25010	RLP41	day 4, 9 h	up	2.30181
AT3G25020	RLP42	day 4, 9 h	up	0.964254
AT3G28890	RLP43	day 4, 9 h	up	1.7918
AT4G13900	RLP49	day 4, 9 h	up	1.11022
AT5G25910	RLP52	day 4, 9 h	up	2.21092
AT3G23580	RNR2A	day 4, 9 h	up	1.04747
AT3G56070	ROC2	day 4, 9 h	up	0.849957
AT2G44270	ROL5	day 4, 9 h	up	0.561133
AT1G43170	RP1	day 4, 9 h	up	0.597839
AT2G29540	RPC14	day 4, 9 h	up	0.741867
AT4G18730	RPL16B	day 4, 9 h	up	0.593002
AT3G05590	RPL18	day 4, 9 h	up	0.571366
AT2G39460	RPL23AA	day 4, 9 h	up	0.785889
AT3G55280	RPL23AB	day 4, 9 h	up	0.697139
AT2G36620	RPL24A	day 4, 9 h	up	0.667262
AT1G23290	RPL27AB	day 4, 9 h	up	0.656289
AT1G69620	RPL34	day 4, 9 h	up	0.388444
AT3G17465	RPL3P	day 4, 9 h	up	0.696605
AT5G39740	RPL5B	day 4, 9 h	up	0.622756
AT1G04270	RPS15	day 4, 9 h	up	0.487433
AT3G46040	RPS15AD	day 4, 9 h	up	0.581003
AT4G26090	RPS2	day 4, 9 h	up	1.07314
AT5G64140	RPS28	day 4, 9 h	up	0.652227
AT3G11940	RPS5A	day 4, 9 h	up	0.470299
AT2G37270	RPS5B	day 4, 9 h	up	0.741538
AT4G31700	RPS6	day 4, 9 h	up	0.667775
AT3G04770	RPSAb	day 4, 9 h	up	1.13641
AT1G03360	RRP4	day 4, 9 h	up	1.17573
AT3G61110	RS27A	day 4, 9 h	up	0.410254
AT4G31580	RSZ22	day 4, 9 h	up	0.262523
AT2G23470	RUS4	day 4, 9 h	up	0.801308
AT1G14320	SAC52	day 4, 9 h	up	0.616161
AT5G64000	SAL2	day 4, 9 h	up	1.95079
AT5G09290	SAL4	day 4, 9 h	up	2.14347
AT4G08390	SAPX	day 4, 9 h	up	0.865269
AT2G24120	SCA3	day 4, 9 h	up	1.77462
AT3G12220	scpl16	day 4, 9 h	up	1.66672
AT2G27920	SCPL51	day 4, 9 h	up	0.652081
AT4G00026	SD3	day 4, 9 h	up	0.959982
AT5G17240	SDG40	day 4, 9 h	up	0.772583
AT2G47130	SDR3	day 4, 9 h	up	1.4356
AT3G29250	SDR4	day 4, 9 h	up	3.07568
AT4G24190	SHD	day 4, 9 h	up	0.752338
AT3G56710	SIB1	day 4, 9 h	up	1.40884
AT1G10230	SK18	day 4, 9 h	up	0.715612
AT4G31120	SKB1	day 4, 9 h	up	0.607097
AT1G76300	SmD3	day 4, 9 h	up	0.62147
AT2G31880	SOBIR1	day 4, 9 h	up	1.20268
AT1G25580	SOG1	day 4, 9 h	up	0.644915
AT3G49430	SR34a	day 4, 9 h	up	0.373347
AT1G16610	SR45	day 4, 9 h	up	0.365256
AT1G31970	STRS1	day 4, 9 h	up	0.866359
AT5G19690	STT3A	day 4, 9 h	up	0.441441
AT3G53020	STV1	day 4, 9 h	up	0.582402
AT2G47990	SWA1	day 4, 9 h	up	1.08365
AT2G47620	SWI3A	day 4, 9 h	up	0.481335
AT2G39681	TAS2	day 4, 9 h	up	0.668094
AT2G31870	TEJ	day 4, 9 h	up	0.54909
AT3G23710	Tic22-III	day 4, 9 h	up	0.944765
AT5G16620	TIC40	day 4, 9 h	up	0.375168
AT2G29530	TIM10	day 4, 9 h	up	0.648429
AT1G61570	TIM13	day 4, 9 h	up	1.07866
AT1G20350	TIM17-1	day 4, 9 h	up	2.32652
AT2G36070	TIM44-2	day 4, 9 h	up	0.429226
AT1G55900	TIM50	day 4, 9 h	up	0.557944
AT5G50810	TIM8	day 4, 9 h	up	0.821559
AT3G46560	TIM9	day 4, 9 h	up	0.495276
AT5G64510	TIN1	day 4, 9 h	up	2.36888
AT3G17970	TOC64-III	day 4, 9 h	up	0.614603
AT1G27390	TOM20-2	day 4, 9 h	up	0.467274
AT3G20000	TOM40	day 4, 9 h	up	0.493039
AT1G49410	TOM6	day 4, 9 h	up	0.662179
AT3G04710	TPR10	day 4, 9 h	up	1.03843
AT1G52160	TRZ3	day 4, 9 h	up	1.06845
AT3G62250	UBQ5	day 4, 9 h	up	0.512389
AT2G47110	UBQ6	day 4, 9 h	up	0.512819
AT2G34940	VSR5	day 4, 9 h	up	1.76218
AT1G30900	VSR6	day 4, 9 h	up	1.72346
AT4G20110	VSR7	day 4, 9 h	up	1.3997
AT1G21250	WAK1	day 4, 9 h	up	1.2549
AT1G21240	WAK3	day 4, 9 h	up	2.05082
AT2G34260	WDR55	day 4, 9 h	up	0.985658
AT1G14410	WHY1	day 4, 9 h	up	0.602759
AT2G30250	WRKY25	day 4, 9 h	up	0.91856
AT5G26170	WRKY50	day 4, 9 h	up	2.05644
AT3G01080	WRKY58	day 4, 9 h	up	1.56271
AT4G01037	WTF1	day 4, 9 h	up	1.07505
AT2G39120	WTF9	day 4, 9 h	up	1.16677
AT1G04600	XIA	day 4, 9 h	up	2.49746
AT5G48720	XRI1	day 4, 9 h	up	0.705314
AT5G57550	XTH25	day 4, 9 h	up	1.86822
AT1G58380	XW6	day 4, 9 h	up	0.616519
AT4G05410	YAO	day 4, 9 h	up	0.939375
AT2G33430		day 4, 9 h	up	0.765787

## Sheet: day 4, 9 h, down
TAIR ID	symbol	time	condition	log2 FC, treatment vs. mock
AT1G20560	AAE1	day 4, 9 h	down	-0.490184
AT3G48990	AAE3	day 4, 9 h	down	-0.565022
AT4G20070	AAH	day 4, 9 h	down	-0.892137
AT5G67030	ABA1	day 4, 9 h	down	-0.567256
AT1G70610	ABCB26	day 4, 9 h	down	-0.572882
AT5G64840	ABCF5	day 4, 9 h	down	-0.627354
AT4G24230	ACBP3	day 4, 9 h	down	-0.636241
AT1G06460	ACD32.1	day 4, 9 h	down	-0.615531
AT5G04740	ACR12	day 4, 9 h	down	-0.456833
AT3G46000	ADF2	day 4, 9 h	down	-0.35537
AT2G14170	ALDH6B2	day 4, 9 h	down	-0.52298
AT5G19220	APL1	day 4, 9 h	down	-0.511919
AT3G47340	ASN1	day 4, 9 h	down	-1.93381
AT1G01725	AT1G01725	day 4, 9 h	down	-0.635997
AT1G02960	AT1G02960	day 4, 9 h	down	-0.389199
AT1G03250	AT1G03250	day 4, 9 h	down	-0.327212
AT1G09910	AT1G09910	day 4, 9 h	down	-0.644703
AT1G12050	AT1G12050	day 4, 9 h	down	-0.404777
AT1G12230	AT1G12230	day 4, 9 h	down	-0.598466
AT1G12790	AT1G12790	day 4, 9 h	down	-0.694216
AT1G13448	AT1G13448	day 4, 9 h	down	-2.32016
AT1G15030	AT1G15030	day 4, 9 h	down	-0.325014
AT1G15060	AT1G15060	day 4, 9 h	down	-0.586717
AT1G15740	AT1G15740	day 4, 9 h	down	-0.623739
AT1G18265	AT1G18265	day 4, 9 h	down	-1.7492
AT1G19400	AT1G19400	day 4, 9 h	down	-0.393424
AT1G21060	AT1G21060	day 4, 9 h	down	-0.80742
AT1G25420	AT1G25420	day 4, 9 h	down	-0.338291
AT1G26580	AT1G26580	day 4, 9 h	down	-0.331629
AT1G27150	AT1G27150	day 4, 9 h	down	-0.538107
AT1G32740	AT1G32740	day 4, 9 h	down	-0.946437
AT1G33590	AT1G33590	day 4, 9 h	down	-0.729785
AT1G35513	AT1G35513	day 4, 9 h	down	-1.49225
AT1G35612	AT1G35612	day 4, 9 h	down	-0.59479
AT1G44820	AT1G44820	day 4, 9 h	down	-0.503347
AT1G47395	AT1G47395	day 4, 9 h	down	-3.53029
AT1G47400	AT1G47400	day 4, 9 h	down	-3.47194
AT1G52870	AT1G52870	day 4, 9 h	down	-0.676177
AT1G54410	AT1G54410	day 4, 9 h	down	-0.524645
AT1G56300	AT1G56300	day 4, 9 h	down	-0.898159
AT1G60200	AT1G60200	day 4, 9 h	down	-0.310803
AT1G62290	AT1G62290	day 4, 9 h	down	-1.76477
AT1G64370	AT1G64370	day 4, 9 h	down	-0.764731
AT1G65150	AT1G65150	day 4, 9 h	down	-0.623225
AT1G66900	AT1G66900	day 4, 9 h	down	-0.401223
AT1G67792	AT1G67792	day 4, 9 h	down	-0.530431
AT1G77930	AT1G77930	day 4, 9 h	down	-0.428973
AT1G77960	AT1G77960	day 4, 9 h	down	-1.63057
AT1G80400	AT1G80400	day 4, 9 h	down	-0.390731
AT2G04170	AT2G04170	day 4, 9 h	down	-0.823438
AT2G16050	AT2G16050	day 4, 9 h	down	-0.844992
AT2G20670	AT2G20670	day 4, 9 h	down	-1.09981
AT2G20740	AT2G20740	day 4, 9 h	down	-0.421551
AT2G20920	AT2G20920	day 4, 9 h	down	-0.417262
AT2G24690	AT2G24690	day 4, 9 h	down	-0.453135
AT2G30766	AT2G30766	day 4, 9 h	down	-3.10833
AT2G33830	AT2G33830	day 4, 9 h	down	-1.17494
AT2G36895	AT2G36895	day 4, 9 h	down	-0.750866
AT2G40020	AT2G40020	day 4, 9 h	down	-0.772541
AT2G41040	AT2G41040	day 4, 9 h	down	-0.54843
AT2G41870	AT2G41870	day 4, 9 h	down	-0.779466
AT2G42750	AT2G42750	day 4, 9 h	down	-0.739923
AT2G46220	AT2G46220	day 4, 9 h	down	-0.668301
AT2G46915	AT2G46915	day 4, 9 h	down	-0.481508
AT3G01310	AT3G01310	day 4, 9 h	down	-0.399448
AT3G01750	AT3G01750	day 4, 9 h	down	-0.577812
AT3G01960	AT3G01960	day 4, 9 h	down	-1.19365
AT3G03270	AT3G03270	day 4, 9 h	down	-0.641421
AT3G06840	AT3G06840	day 4, 9 h	down	-1.19178
AT3G09550	AT3G09550	day 4, 9 h	down	-1.0063
AT3G10020	AT3G10020	day 4, 9 h	down	-1.13804
AT3G13225	AT3G13225	day 4, 9 h	down	-0.321148
AT3G15780	AT3G15780	day 4, 9 h	down	-0.86534
AT3G16800	AT3G16800	day 4, 9 h	down	-0.643822
AT3G18535	AT3G18535	day 4, 9 h	down	-0.488222
AT3G19230	AT3G19230	day 4, 9 h	down	-1.91518
AT3G22620	AT3G22620	day 4, 9 h	down	-2.47921
AT3G24190	AT3G24190	day 4, 9 h	down	-0.588639
AT3G24740	AT3G24740	day 4, 9 h	down	-0.360721
AT3G26730	AT3G26730	day 4, 9 h	down	-0.364216
AT3G27250	AT3G27250	day 4, 9 h	down	-1.09976
AT3G29280	AT3G29280	day 4, 9 h	down	-0.998872
AT3G47295	AT3G47295	day 4, 9 h	down	-0.729328
AT3G48115	AT3G48115	day 4, 9 h	down	-0.697668
AT3G49810	AT3G49810	day 4, 9 h	down	-0.729991
AT3G51290	AT3G51290	day 4, 9 h	down	-1.78382
AT3G51730	AT3G51730	day 4, 9 h	down	-0.412414
AT3G52070	AT3G52070	day 4, 9 h	down	-0.814191
AT3G59330	AT3G59330	day 4, 9 h	down	-0.796958
AT3G63340	AT3G63340	day 4, 9 h	down	-0.385694
AT4G00905	AT4G00905	day 4, 9 h	down	-0.919063
AT4G02860	AT4G02860	day 4, 9 h	down	-0.406034
AT4G03500	AT4G03500	day 4, 9 h	down	-1.68758
AT4G06534	AT4G06534	day 4, 9 h	down	-1.61092
AT4G06536	AT4G06536	day 4, 9 h	down	-1.44459
AT4G10000	AT4G10000	day 4, 9 h	down	-0.347379
AT4G10030	AT4G10030	day 4, 9 h	down	-0.589434
AT4G11570	AT4G11570	day 4, 9 h	down	-0.538466
AT4G14020	AT4G14020	day 4, 9 h	down	-0.779423
AT4G14103	AT4G14103	day 4, 9 h	down	-2.29998
AT4G14920	AT4G14920	day 4, 9 h	down	-0.319743
AT4G14990	AT4G14990	day 4, 9 h	down	-0.260451
AT4G16008	AT4G16008	day 4, 9 h	down	-0.723655
AT4G16146	AT4G16146	day 4, 9 h	down	-0.805812
AT4G16870	AT4G16870	day 4, 9 h	down	-1.17412
AT4G19860	AT4G19860	day 4, 9 h	down	-0.432631
AT4G22490	AT4G22490	day 4, 9 h	down	-3.28916
AT4G24050	AT4G24050	day 4, 9 h	down	-1.26419
AT4G26095	AT4G26095	day 4, 9 h	down	-2.1151
AT4G26450	AT4G26450	day 4, 9 h	down	-0.337175
AT4G28260	AT4G28260	day 4, 9 h	down	-0.484337
AT4G29070	AT4G29070	day 4, 9 h	down	-0.505373
AT4G32120	AT4G32120	day 4, 9 h	down	-0.459835
AT4G32250	AT4G32250	day 4, 9 h	down	-0.479417
AT4G33467	AT4G33467	day 4, 9 h	down	-2.26997
AT4G33490	AT4G33490	day 4, 9 h	down	-1.01026
AT4G33640	AT4G33640	day 4, 9 h	down	-0.322856
AT5G01300	AT5G01300	day 4, 9 h	down	-2.33652
AT5G01880	AT5G01880	day 4, 9 h	down	-0.945833
AT5G02680	AT5G02680	day 4, 9 h	down	-0.73131
AT5G03880	AT5G03880	day 4, 9 h	down	-0.395979
AT5G05250	AT5G05250	day 4, 9 h	down	-3.62329
AT5G05890	AT5G05890	day 4, 9 h	down	-1.6546
AT5G16120	AT5G16120	day 4, 9 h	down	-0.467569
AT5G21020	AT5G21020	day 4, 9 h	down	-0.796066
AT5G22794	AT5G22794	day 4, 9 h	down	-1.03503
AT5G27220	AT5G27220	day 4, 9 h	down	-1.5725
AT5G27280	AT5G27280	day 4, 9 h	down	-0.554312
AT5G35180	AT5G35180	day 4, 9 h	down	-0.506881
AT5G35970	AT5G35970	day 4, 9 h	down	-0.827355
AT5G37360	AT5G37360	day 4, 9 h	down	-0.508265
AT5G41590	AT5G41590	day 4, 9 h	down	-2.03864
AT5G43440	AT5G43440	day 4, 9 h	down	-0.463131
AT5G44260	AT5G44260	day 4, 9 h	down	-1.45764
AT5G44530	AT5G44530	day 4, 9 h	down	-0.963536
AT5G46190	AT5G46190	day 4, 9 h	down	-0.383502
AT5G48370	AT5G48370	day 4, 9 h	down	-0.723087
AT5G48412	AT5G48412	day 4, 9 h	down	-0.741
AT5G48960	AT5G48960	day 4, 9 h	down	-0.511378
AT5G50110	AT5G50110	day 4, 9 h	down	-0.656208
AT5G55570	AT5G55570	day 4, 9 h	down	-1.48797
AT5G58950	AT5G58950	day 4, 9 h	down	-0.25902
AT5G59250	AT5G59250	day 4, 9 h	down	-0.606235
AT5G63620	AT5G63620	day 4, 9 h	down	-0.368052
AT5G64910	AT5G64910	day 4, 9 h	down	-1.53561
AT5G03470	ATB' ALPHA	day 4, 9 h	down	-0.451684
AT3G49590	ATG13	day 4, 9 h	down	-0.598068
AT1G03380	ATG18G	day 4, 9 h	down	-0.562291
AT1G27045	ATHB54	day 4, 9 h	down	-2.13485
AT1G75540	BBX21	day 4, 9 h	down	-0.473171
AT4G26140	BGAL12	day 4, 9 h	down	-0.671233
AT1G72990	BGAL17	day 4, 9 h	down	-0.430602
AT2G32860	BGLU33	day 4, 9 h	down	-0.403174
AT5G15160	BNQ2	day 4, 9 h	down	-0.982505
AT2G01930	BPC1	day 4, 9 h	down	-0.596448
AT5G42520	BPC6	day 4, 9 h	down	-0.523685
AT5G10860	CBSX3	day 4, 9 h	down	-0.503464
AT2G42540	COR15A	day 4, 9 h	down	-1.74602
AT2G42530	COR15B	day 4, 9 h	down	-1.63103
AT1G29395	COR413IM1	day 4, 9 h	down	-1.49284
AT2G33540	CPL3	day 4, 9 h	down	-0.477945
AT5G51020	CRL	day 4, 9 h	down	-0.368627
AT1G47210	CYCA3	day 4, 9 h	down	-0.827174
AT3G27925	DEG1	day 4, 9 h	down	-0.41011
AT1G48300	DGAT3	day 4, 9 h	down	-1.75432
AT3G13450	DIN4	day 4, 9 h	down	-0.633076
AT5G45830	DOG1	day 4, 9 h	down	-1.94636
AT2G16390	DRD1	day 4, 9 h	down	-0.509593
AT4G25480	DREB1A	day 4, 9 h	down	-1.46012
AT3G16770	EBP	day 4, 9 h	down	-0.850391
AT3G20570	ENODL9	day 4, 9 h	down	-0.622684
AT5G14780	FDH	day 4, 9 h	down	-0.655192
AT1G79790	FHY1	day 4, 9 h	down	-0.637155
AT5G23980	FRO4	day 4, 9 h	down	-1.4703
AT5G50160	FRO8	day 4, 9 h	down	-0.555023
AT1G50250	FTSH1	day 4, 9 h	down	-0.422315
AT5G58870	ftsh9	day 4, 9 h	down	-0.3815
AT1G79460	GA2	day 4, 9 h	down	-1.28767
AT5G25900	GA3	day 4, 9 h	down	-0.502068
AT1G15380	GLYI4	day 4, 9 h	down	-2.62531
AT1G13980	GN	day 4, 9 h	down	-0.347966
AT1G09350	GolS3	day 4, 9 h	down	-2.20267
AT3G54660	GR	day 4, 9 h	down	-0.345759
AT1G34760	GRF11	day 4, 9 h	down	-1.06369
AT2G21660	GRP7	day 4, 9 h	down	-1.04201
AT1G16720	HCF173	day 4, 9 h	down	-0.732047
AT4G34350	HDR	day 4, 9 h	down	-0.368434
AT3G23640	HGL1	day 4, 9 h	down	-0.648875
AT2G18050	HIS1-3	day 4, 9 h	down	-1.53707
AT1G20693	HMGB2	day 4, 9 h	down	-0.743643
AT1G20696	HMGB3	day 4, 9 h	down	-0.538351
AT2G43910	HOL1	day 4, 9 h	down	-0.676223
AT1G18870	ICS2	day 4, 9 h	down	-2.11468
AT5G22510	INV-E	day 4, 9 h	down	-0.524695
AT4G09020	ISA3	day 4, 9 h	down	-0.863987
AT4G13830	J20	day 4, 9 h	down	-0.623547
AT1G80920	J8	day 4, 9 h	down	-0.924043
AT1G01790	KEA1	day 4, 9 h	down	-0.752318
AT2G34430	LHB1B1	day 4, 9 h	down	-0.961164
AT3G09770	LOG2	day 4, 9 h	down	-0.29265
AT5G47040	LON2	day 4, 9 h	down	-0.501365
AT3G25740	MAP1B	day 4, 9 h	down	-0.507566
AT1G03090	MCCA	day 4, 9 h	down	-0.663028
AT4G18120	ML3	day 4, 9 h	down	-0.509888
AT2G39450	MTP11	day 4, 9 h	down	-0.487872
AT1G71030	MYBL2	day 4, 9 h	down	-0.805815
AT1G79750	NADP-ME4	day 4, 9 h	down	-0.279669
AT1G31470	NFD4	day 4, 9 h	down	-0.939241
AT2G46870	NGA1	day 4, 9 h	down	-0.795363
AT3G25560	NIK2	day 4, 9 h	down	-0.581552
AT5G53450	ORG1	day 4, 9 h	down	-1.28623
AT2G25850	PAPS2	day 4, 9 h	down	-0.365118
AT5G13640	PDAT	day 4, 9 h	down	-0.440814
ATCG00540	PETA	day 4, 9 h	down	-0.504341
AT3G58010	PGL34	day 4, 9 h	down	-0.37926
AT5G16150	PGLCT	day 4, 9 h	down	-0.629451
AT2G33770	PHO2	day 4, 9 h	down	-0.530074
AT1G09570	PHYA	day 4, 9 h	down	-0.467975
AT4G38570	PIS2	day 4, 9 h	down	-0.543259
AT3G08510	PLC2	day 4, 9 h	down	-0.496268
AT3G22200	POP2	day 4, 9 h	down	-0.630867
AT3G61060	PP2-A13	day 4, 9 h	down	-1.12487
AT5G55260	PPX2	day 4, 9 h	down	-0.32025
AT3G10360	PUM4	day 4, 9 h	down	-0.522571
AT1G15020	QSOX1	day 4, 9 h	down	-0.596896
AT4G39090	RD19	day 4, 9 h	down	-0.684982
AT2G25180	RR12	day 4, 9 h	down	-0.385377
AT5G05160	RUL1	day 4, 9 h	down	-0.606298
AT4G12910	scpl20	day 4, 9 h	down	-0.562589
AT4G35770	SEN1	day 4, 9 h	down	-2.1572
AT3G01670	SEOa	day 4, 9 h	down	-0.514484
AT5G24120	SIGE	day 4, 9 h	down	-0.737672
AT4G30960	SIP3	day 4, 9 h	down	-0.592167
AT2G29390	SMO2-2	day 4, 9 h	down	-0.383513
AT4G22300	SOBER1	day 4, 9 h	down	-0.572783
AT3G10420	SPD1	day 4, 9 h	down	-0.782872
AT4G34640	SQS1	day 4, 9 h	down	-0.249129
AT4G02430	SR34b	day 4, 9 h	down	-0.494565
AT1G68830	STN7	day 4, 9 h	down	-0.476632
AT4G36260	STY2	day 4, 9 h	down	-2.11677
AT2G20990	SYTA	day 4, 9 h	down	-0.273448
AT1G70560	TAA1	day 4, 9 h	down	-0.879624
AT1G47270	TLP6	day 4, 9 h	down	-0.686912
AT3G55005	TON1B	day 4, 9 h	down	-0.462254
AT4G03560	TPC1	day 4, 9 h	down	-0.428042
AT1G78580	TPS1	day 4, 9 h	down	-0.640028
AT5G05860	UGT76C2	day 4, 9 h	down	-0.603286
AT4G28040	UMAMIT33	day 4, 9 h	down	-3.59065
AT2G30950	VAR2	day 4, 9 h	down	-0.345008
AT3G04910	WNK1	day 4, 9 h	down	-0.487033
AT5G41370	XPB1	day 4, 9 h	down	-0.522475
AT4G27990	YLMG1-2	day 4, 9 h	down	-0.305627
AT3G17650	YSL5	day 4, 9 h	down	-0.371335
AT3G27020	YSL6	day 4, 9 h	down	-0.455121
